# Supplementary material for: Impacts of chemical gradients on microbial community structure
Source: ISME J. 2017 Jan 17;11(4):920–31. doi: 10.1038/ismej.2016.175 (PMC5363838; doi:10.1038/ismej.2016.175)
Supplement: Supplementary Dataset [file ismej2016175x6.xls]

## Sheet: Table_of_Contents
	Supplementary Tables
	S1	Metabolic categories for annotation
	S2	Annotations and gene activities of Bin A (Rhodobacterales)
	S3	Annotations and gene activities of Bin B (Arcobacter)
	S4	Annotations and gene activities of Bin C (Arcobacter)
	S5	Annotations and gene activities of Bin D (Vibrionales)
	S6	Annotations and gene activities of Bin E (Desulfovibrio)
	S7	Annotations and gene activities of Bin F (Firmicutes)
	S8	Settings used by MyriMatch (2.1.111) and IDPicker (3.0.537) to search and filter MS data
	S9a	List of proteins identified in replicate 1 of sample (Day 83) by MyriMatch/Idpicker platfrom by searching raw data against the predicted metagenome.
	S9b	List of proteins identified in replicate 2 of sample (Day 83) by MyriMatch/Idpicker platfrom by searching raw data against the predicted metagenome.
	S10a	List of peptides identified in replicate 1 of sample (Day 83) by MyriMatch/Idpicker platfrom by searching raw data against the predicted metagenome.
	S10b	List of peptides identified in replicate 2 of sample (Day 83) by MyriMatch/Idpicker platfrom by searching raw data against the predicted metagenome.
	S11	Solution of the stoichiometric model of communal metabolism

## Sheet: S1
Denitrification	N
Oxygen	O
Sulfur metabolism	S
ATP synthase	A
Complex I	I
Hydrogen and formate metabolism	H
Citric acid cycle	C
Glycolysis/Pentose phosphate	G
Fermentation	F
Transport	T
Aminoacid degradation	AA

## Sheet: S2
						Transcriptional activity					Protein expression
Contig	ORF	start	end	length (aa)	strand	Anoxic	Oxic	Oxic	Anoxic		Peptide coverage (%)	Peptide coverage (%)		Category	Gene	Product
contig00021	A_00951	24627	25628	334	+	12.99	3	0.09	1.23		48.6486	59.1592		T	dctP	C4-dicarboxylate-binding periplasmic protein precursor
contig00049	A_01809	4853	5866	338	-	1.76	7.92	2.08	4.5		66.4688	64.3917		T	futA1	Iron uptake protein A1 precursor
contig00106	A_02998	6799	7329	177	-	4.09	3.82	0.87	2.88		35.7955	35.7955		T		putative sugar-binding periplasmic protein precursor
contig00106	A_02999	7272	8165	298	-	3.24	4.55	0.33	2.76		66.33	58.9226		T		putative sugar-binding periplasmic protein precursor
contig00021	A_00954	27644	27889	82	+	5.31	1.13	0.06	0.48		0	0		T	siaT_9	Sialic acid TRAP transporter permease protein SiaT
contig00021	A_00952	25779	26495	239	+	4.83	1.09	0.05	0.44		13.0252	26.8908		T		Tripartite ATP-independent periplasmic transporters, DctQ component
contig00004	A_00206	12133	12891	253	+	1.13	3.3	1.28	0.49		38.0952	44.8413		T	sufC	putative ATP-dependent transporter SufC
contig00021	A_00953	26499	27680	394	+	3.94	0.9	0.02	0.26		0	0		T	siaT_8	Sialic acid TRAP transporter permease protein SiaT
contig00222	A_04017	1587	2297	237	+	1.63	1.73	0.32	1.4		31.7797	31.7797		T	argT	Lysine-arginine-ornithine-binding periplasmic protein precursor
contig00106	A_02996	5051	5938	296	-	1.86	1.1	0.19	0.99		0	0		T	araQ_2	L-arabinose transport system permease protein AraQ
contig00016	A_00758	17304	18317	338	-	0.19	1.83	0.13	1.87		5.93472	5.93472		T		potassium-tellurite ethidium and proflavin transporter
contig00097	A_02839	8751	9080	110	-	1.99	1.16	0.35	0.71		0	0		S		Sulphur oxidation protein SoxZ
contig00097	A_02840	9129	9515	129	-	1.78	0.63	0.33	0.96		0	0		S		sulfur oxidation protein SoxY
contig00049	A_01804	906	1259	118	-	1.18	0.53	1.25	0.44		0	0		S	glpE	Thiosulfate sulfurtransferase GlpE
contig00124	A_03284	522	2147	542	+	1.85	3.25	3.4	12.71		7.02403	7.02403		O	fixN	hypothetical protein
contig00124	A_03287	3119	3988	290	+	2.35	3.71	2.93	10.46		39.7924	24.5675		O	ccoP	Cbb3-type cytochrome c oxidase subunit CcoP
contig00124	A_03285	2162	2896	245	+	1.97	3.41	1.18	8.84		48.7705	57.377		O		Cytochrome C oxidase, mono-heme subunit/FixO
contig00124	A_03286	2906	3085	60	+	2.15	2.87	0.88	7.53		0	0		O		Cbb3-type cytochrome oxidase component FixQ
contig00124	A_03288	4685	6097	471	+	0.24	4.89	0.53	5.8		25.5319	23.1915		O		quinol dehydrogenase membrane component
contig00124	A_03289	6195	6683	163	+	0.34	3.62	0.76	5.49		30.8642	33.9506		O		FixH
contig00124	A_03290	6856	8892	679	+	0.21	2.87	1.11	5.63		20.059	22.5664		O	copA	Copper-exporting P-type ATPase A
contig00124	A_03291	9001	9162	54	+	0.45	1.51	0.13	1.09		0	0		O		Cytochrome oxidase maturation protein cbb3-type
contig00037	A_01477	25131	26273	381	-	0.41	0.19	0.04	0.12		0	0		O	ctaDII	Cytochrome c oxidase subunit 1-beta
contig00092	A_02744	8120	8542	141	+	0.2	0.26	0.03	0		0	0		O	ctaC_1	Cytochrome c oxidase subunit 2 precursor
contig00196	A_03894	1631	1765	45	-	0.08	0	0	0.29		0	0		O		Bacterial aa3 type cytochrome c oxidase subunit IV
contig00092	A_02745	8539	9018	160	+	0.07	0.2	0.04	0.04		0	0		O	ctaC_2	Cytochrome c oxidase subunit 2 precursor
contig00092	A_02747	10121	10288	56	+	0.19	0.08	0.04	0		0	0		O		hypothetical protein
contig00092	A_02749	10943	11743	267	+	0.12	0.06	0.02	0.1		0	0		O	ctaE_1	Cytochrome c oxidase subunit 3
contig00092	A_02748	10335	10871	179	+	0.08	0.06	0.01	0.11		0	0		O	ctaG	Cytochrome c oxidase assembly protein CtaG
contig00092	A_02746	9169	10137	323	+	0.02	0.06	0.04	0.02		0	0		O	ctaB	Protoheme IX farnesyltransferase
contig00002	A_00141	40087	41760	558	+	15.61	1.28	5.9	24.09		64.0934	64.2729		N	nirS_1	Nitrite reductase precursor
contig00980	A_04434	1963	2415	151	+	3.11	0.77	0.68	8.99		43.3333	43.3333		N	norC	Nitric oxide reductase subunit C
contig00225	A_04025	10	1371	454	+	3.89	0.57	0.93	5.54		9.27152	9.27152		N	norB	Nitric oxide reductase subunit B
contig00530	A_04366	44	1936	631	-	1.57	0.44	0.21	3.83		55.5556	55.5556		N	nosZ_1	Nitrous-oxide reductase precursor
contig00530	A_04367	1882	2340	153	-	1.3	0.56	0.33	2.01		20.3947	20.3947		N	nosZ_2	Nitrous-oxide reductase precursor
contig00002	A_00142	41882	43687	602	+	1.02	0.17	0.19	2.04		44.7587	44.7587		N	nirT	Denitrification system component NirT
contig00225	A_04026	1504	2313	270	+	0.95	0.42	0.35	1.28		40.8922	40.8922		N	nirQ	Denitrification regulatory protein NirQ
contig00225	A_04027	2320	4272	651	+	0.31	0.09	0.08	0.7		18.1538	19.8462		N		von Willebrand factor type A domain protein
contig00515	A_04365	2284	3567	428	-	0.45	0.04	0.08	0.43		28.5714	27.8689		N	nirS_2	Nitrite reductase precursor
contig00002	A_00143	43885	44310	142	+	0.22	0.11	0.15	0.51		47.5177	47.5177		N		plastocyanin
contig00002	A_00147	46302	46955	218	+	0.13	0.13	0.01	0.54		55.7604	51.6129		N		Cytochrome D1 heme domain protein
contig00002	A_00144	44558	45319	254	+	0.19	0.08	0.07	0.39		40.3162	45.0593		N	sumT	Uroporphyrinogen-III C-methyltransferase
contig00225	A_04028	4269	4835	189	+	0.28	0.09	0.06	0.28		0	0		N	ctaE_2	Cytochrome c oxidase subunit 3
contig00002	A_00146	45778	46314	179	+	0.25	0.03	0.05	0.22		49.4382	49.4382		N		Cytochrome D1 heme domain protein
contig00051	A_01872	18614	19318	235	+	0.34	0.03	0.01	0.14		13.2479	13.2479		N	napC	Cytochrome c-type protein NapC
contig00051	A_01871	18153	18581	143	+	0.27	0.05	0.03	0.09		30.2817	30.2817		N	napB	Periplasmic nitrate reductase, electron transfer subunit precursor
contig00002	A_00145	45464	45781	106	+	0.13	0	0.07	0.12		0	0		N		hypothetical protein
contig00051	A_01870	17383	18132	250	+	0.19	0.02	0.03	0.08		0	0		N	yccM_1	Putative electron transport protein YccM
contig00051	A_01868	14214	16262	683	+	0.13	0.03	0.02	0.07		51.4663	53.2258		N	napA_2	Periplasmic nitrate reductase precursor
contig00051	A_01866	13402	13752	117	+	0.15	0.02	0.02	0		0	0		N		NapD protein
contig00051	A_01869	16293	17393	367	+	0.07	0.02	0.01	0.04		6.55738	6.55738		N		quinol dehydrogenase periplasmic component
contig00051	A_01867	13768	14253	162	+	0.11	0.01	0	0		28.5714	28.5714		N	napA_1	Periplasmic nitrate reductase precursor
contig00082	A_02541	8347	8607	87	-	4.25	0.61	1.07	0.45		0	0		I	nuoB_2	NADH-quinone oxidoreductase subunit B
contig00082	A_02539	7460	8071	204	-	3.29	0.52	0.9	0.7		41.8719	32.0197		I	nqo5	NADH-quinone oxidoreductase chain 5
contig00082	A_02534	3956	4189	78	-	3.58	0.54	0.61	0.67		0	0		I		hypothetical protein
contig00082	A_02531	135	2021	629	-	2.62	0.41	1.2	0.55		40.2866	40.1274		I	nqo3	NADH-quinone oxidoreductase chain 3
contig00082	A_02542	8598	8963	122	-	3.22	0.55	0.7	0.16		0	0		I	ndhC	NAD(P)H-quinone oxidoreductase subunit 3
contig00113	A_03124	5249	6601	451	+	1.57	0.92	0.63	0.81		44.6667	43.7778		I	nqrA	Na(+)-translocating NADH-quinone reductase subunit A
contig00082	A_02537	5362	6585	408	-	2.06	0.24	1.09	0.54		52.8256	52.8256		I	nuoD	NADH-quinone oxidoreductase subunit D
contig00082	A_02535	4203	5207	335	-	2.26	0.32	0.8	0.45		47.6048	57.1856		I	nqo2_1	NADH-quinone oxidoreductase chain 2
contig00082	A_02533	2654	3949	432	-	2.14	0.42	0.52	0.54		36.891	43.3875		I	nqo1_2	NADH-quinone oxidoreductase chain 1
contig00293	A_04216	8	1552	515	+	2.48	0.34	0.3	0.39		0	0		I	nuoM	NADH-quinone oxidoreductase subunit M
contig00303	A_04236	2291	2596	102	-	2.42	0.39	0.3	0.38		0	0		I	nuoK	NADH-quinone oxidoreductase subunit K
contig00082	A_02540	8075	8347	91	-	2.11	0.36	0.37	0.65		0	0		I	nuoB_1	NADH-quinone oxidoreductase subunit B
contig00113	A_03128	8614	8838	75	+	1.49	0.74	0.7	0.44		0	0		I	nqrD_1	Na(+)-translocating NADH-quinone reductase subunit D
contig00113	A_03131	9887	11110	408	+	1.33	0.94	0.47	0.37		40.5405	42.5061		I	nqrF_1	Na(+)-translocating NADH-quinone reductase subunit F
contig00303	A_04237	2907	3302	132	-	2.03	0.23	0.49	0.35		0	0		I	nuoJ	NADH-quinone oxidoreductase subunit J
contig00082	A_02538	6582	7442	287	-	1.51	0.35	0.75	0.45		27.6224	38.4615		I		Sulfotransferase domain protein
contig00082	A_02532	2097	2507	137	-	1.85	0.46	0.42	0.29		26.4706	26.4706		I		hypothetical protein
contig00113	A_03129	8832	9266	145	+	1.1	0.48	0.67	0.68		0	0		I	nqrD_2	Na(+)-translocating NADH-quinone reductase subunit D
contig00303	A_04235	172	2286	705	-	1.94	0.3	0.4	0.24		4.54545	4.54545		I	nuoL	NADH-quinone oxidoreductase subunit L
contig00113	A_03126	7333	7803	157	+	1.24	0.66	0.42	0.54		0	0		I	nqrB_2	Na(+)-translocating NADH-quinone reductase subunit B
contig00303	A_04240	4179	5273	365	-	2.03	0.21	0.27	0.3		7.41758	7.41758		I	nuoH	NADH-quinone oxidoreductase subunit H
contig00082	A_02536	5204	5362	53	-	1.52	0.26	0.9	0.12		0	0		I	nqo2_2	NADH-quinone oxidoreductase chain 2
contig00113	A_03125	6605	7336	244	+	1.2	0.76	0.28	0.43		14.8148	14.8148		I	nqrB_1	Na(+)-translocating NADH-quinone reductase subunit B
contig00113	A_03127	7796	8614	273	+	1.29	0.81	0.36	0.19		9.92647	9.92647		I	nqrC	Na(+)-translocating NADH-quinone reductase subunit C
contig00293	A_04217	1565	3001	479	+	1.85	0.2	0.25	0.22		0	5.85774		I	nuoN	NADH-quinone oxidoreductase subunit N
contig00303	A_04239	3742	4233	164	-	1.42	0.38	0.3	0.4		27.6074	16.5644		I	nuoI	NADH-quinone oxidoreductase subunit I
contig00043	A_01636	9122	10807	562	+	0.17	0.57	0.36	0.8		0	0		I	nqo1_1	NADH-quinone oxidoreductase subunit 1
contig00113	A_03130	9266	9874	203	+	0.77	0.68	0.35	0.03		0	0		I	nqrE	Na(+)-translocating NADH-quinone reductase subunit E
contig00242	A_04074	5953	6477	175	-	0.26	0.48	0.05	0.41		0	0		I	nqrF_2	Na(+)-translocating NADH-quinone reductase subunit F
contig00037	A_01467	15696	16940	415	+	0.23	0.66	0.3	0.55		13.7681	16.1836		H		Soluble hydrogenase 42 kDa subunit
contig00031	A_01282	8534	11302	923	+	0.19	0.37	0.3	0.25		0	0		H	fdhF_1	Formate dehydrogenase H
contig00055	A_01958	3061	5355	765	+	0.03	0.4	0.02	0.08		0	0		H	fdhF_2	Formate dehydrogenase H
contig00055	A_01960	5649	6485	279	+	0	0.31	0.04	0.05		0	0		H	fdhD_2	Protein FdhD
contig00055	A_01959	5452	5652	67	+	0.05	0.31	0	0		0	0		H		hypothetical protein
contig00040	A_01560	16818	17189	124	-	0.03	0.19	0.02	0		0	0		H		Soluble hydrogenase 42 kDa subunit
contig00007	A_00366	13295	14434	380	+	0.02	0.04	0.02	0.05		0	0		H	hyaC	putative Ni/Fe-hydrogenase 1 B-type cytochrome subunit
contig00022	A_00977	12891	13862	324	-	1.9	1.43	1.55	0.97		66.8731	70.8978		G	glpX	Fructose-1,6-bisphosphatase class 2
contig00109	A_03043	3770	4771	334	-	1.43	3.55	0.42	0.16		58.2583	60.6607		G	gap1	Glyceraldehyde-3-phosphate dehydrogenase 1
contig00098	A_02859	4506	5576	357	+	0.5	2.1	0.58	2.08		21.3483	32.8652		G	fda	Fructose-bisphosphate aldolase class 1
contig00218	A_04013	6983	7513	177	-	2.04	0.89	0.35	0.33		67.0455	67.6136		G	tal_1	putative transaldolase
contig00571	A_04387	1031	2479	483	-	0.76	1.06	0.34	0.39		45.8506	34.6473		G	ttuE	Pyruvate kinase
contig00218	A_04014	7510	7635	42	-	1.58	0.55	0.17	0.16		75.6098	75.6098		G	tal_2	putative transaldolase
contig00133	A_03366	2623	3321	233	-	0.78	0.61	0.45	0.42		38.7931	33.6207		G	tpiA	Triosephosphate isomerase
contig00030	A_01254	12352	13626	425	-	0.69	0.42	0.55	0.38		41.2736	44.5755		G	eno	Enolase
contig00071	A_02322	4057	5580	508	-	0.34	0.48	0.55	0.58		13.4122	19.3294		G	gpmI_2	2,3-bisphosphoglycerate-independent phosphoglycerate mutase
contig00075	A_02418	12664	14268	535	-	0.6	0.55	0.26	0.52		22.0974	26.9663		G	pgi	Glucose-6-phosphate isomerase
contig00098	A_02855	2813	3076	88	+	0.51	0.32	0.14	0.3		0	0		G	pgk_1	Phosphoglycerate kinase
contig00098	A_02856	3073	4002	310	+	0.36	0.23	0.15	0.34		59.8706	65.6958		G	pgk_2	Phosphoglycerate kinase
contig00015	A_00714	17251	18258	336	+	0.23	0.34	0.14	0.27		9.85075	0		G	gapA	Glyceraldehyde-3-phosphate dehydrogenase 1
contig00109	A_03047	6005	7003	333	-	0.17	0.05	0.39	0.2		6.92771	6.92771		G	gapB	Glyceraldehyde-3-phosphate dehydrogenase 2
contig00013	A_00644	26589	27587	333	+	0.06	0.12	0.4	0.16		19.8795	23.494		G	gap3	Glyceraldehyde-3-phosphate dehydrogenase 3
contig00031	A_01281	7698	8372	225	-	0.11	0.09	0.11	0.09		0	0		G	gpmA	2,3-bisphosphoglycerate-dependent phosphoglycerate mutase
contig00429	A_04314	34	255	74	+	0	0.13	0.03	0.18		0	0		G		glucose-6-phosphate isomerase
contig00287	A_04205	2874	3665	264	-	0.04	0.05	0.01	0.07		17.1103	17.1103		G	pfkB	6-phosphofructokinase isozyme 2
contig00011	A_00531	3076	3948	291	-	0.04	0.05	0.04	0		0	0		G	gpmI_1	2,3-bisphosphoglycerate-independent phosphoglycerate mutase
contig00161	A_03638	9161	9724	188	-	5.98	4.12	1.44	1.15		0	16.5775		F	plsX_2	Phosphate acyltransferase
contig01343	A_04462	46	1587	514	+	1.51	3.11	1.28	2.33		47.9532	47.7583		F	ilvI_2	Acetolactate synthase isozyme 3 large subunit
contig00023	A_00999	1821	2321	167	-	0.15	0.31	2.11	4.81		65.0602	60.8434		F	accD5_1	putative propionyl-CoA carboxylase beta chain 5
contig00009	A_00456	12382	14274	631	-	0.18	0.74	1.55	3.03		46.0317	54.7619		F	acsA_1	Acetyl-coenzyme A synthetase
contig00020	A_00900	14471	14950	160	+	3.57	2.27	17.21	1.59		0	0		C		hypothetical protein
contig00178	A_03789	4574	5158	195	-	2.27	7.44	8.3	6.46		64.433	64.433		C	icd2	Isocitrate dehydrogenase [NADP] 2
contig00020	A_00899	13273	14466	398	+	4.49	3.1	6.66	2.83		59.194	69.2695		C	sucC_1	Succinyl-CoA ligase [ADP-forming] subunit beta
contig00020	A_00901	15009	15893	295	+	3.85	2.19	6.92	1.95		48.9796	63.2653		C	sucD_1	Succinyl-CoA ligase [ADP-forming] subunit alpha
contig00078	A_02483	12828	14123	432	-	3.62	5.01	3.12	2.9		54.7564	44.0835		C	gltA_1	Citrate synthase
contig00178	A_03790	5202	6785	528	-	1.59	5.57	1.96	2.58		78.5579	81.4042		C	icd	Isocitrate dehydrogenase [NADP]
contig00093	A_02759	4342	4971	210	-	2.5	2.14	2.66	2.61		48.3254	48.3254		C	scoB	putative succinyl-CoA:3-ketoacid coenzyme A transferase subunit B
contig00058	A_02040	14966	16681	572	+	1.49	2.87	2.5	1.03		39.0543	43.7828		C	acnB_1	Aconitate hydratase 2
contig00020	A_00897	10837	11799	321	+	2.57	1.5	1.39	1.48		43.75	38.4375		C	mdh_2	Malate dehydrogenase
contig00093	A_02763	6994	7707	238	-	1.68	1.45	0.95	2.85		51.4768	51.4768		C	scoA	putative succinyl-CoA:3-ketoacid coenzyme A transferase subunit A
contig00020	A_00902	15962	18931	990	+	1.46	1.11	3.82	0.45		35.4904	38.9282		C	sucA	2-oxoglutarate dehydrogenase E1 component
contig00058	A_02042	16938	17753	272	+	1.78	2.76	1.17	0.82		54.9815	62.3616		C	acnB_3	Aconitate hydratase 2
contig00058	A_02041	16654	16899	82	+	1.15	2.86	1.51	0.72		0	0		C	acnB_2	Aconitate hydratase 2
contig00020	A_00885	2409	4214	602	-	1.77	0.91	2.48	0.79		41.5973	48.4193		C	sdhA	Succinate dehydrogenase flavoprotein subunit
contig00178	A_03791	6960	7994	345	-	0.73	3.09	1.25	0.51		21.5116	24.7093		C	hicd	Homoisocitrate dehydrogenase
contig00178	A_03786	1210	1779	190	+	2.09	1.34	0.41	1.03		70.8995	70.8995		C	tme_1	NADP-dependent malic enzyme
contig00020	A_00903	18935	20437	501	+	1.26	0.88	2.11	0.26		30.4	30.4		C	sucB	Dihydrolipoyllysine-residue succinyltransferase component of 2-oxoglutarate dehydrogenase complex
contig00215	A_04002	5021	6700	560	-	0.12	0.04	2.33	1.75		21.1091	25.5814		C	aceE	Pyruvate dehydrogenase E1 component
contig00049	A_01802	90	506	139	+	0.83	1.68	0.26	1.27		0	50.7246		C	lpd	Dihydrolipoyl dehydrogenase
contig00020	A_00884	1614	2390	259	-	1.95	0.8	0.59	0.33		19.7674	19.7674		C	sdhB	Succinate dehydrogenase iron-sulfur subunit
contig00178	A_03787	1776	3470	565	+	1.45	0.92	0.51	0.76		60.1064	61.5248		C	tme_2	NADP-dependent malic enzyme
contig00020	A_00887	4616	4999	128	-	1.17	0.74	0.99	0.61		0	0		C	sdhC	Succinate dehydrogenase cytochrome b556 subunit
contig00020	A_00906	21294	22679	462	+	1.25	0.55	0.96	0.35		45.5531	51.6269		C	lpd3	Dihydrolipoyl dehydrogenase 3
contig00111	A_03086	5129	6331	401	-	0.88	0.69	0.59	0.88		49	51.25		C	fumC	Fumarate hydratase class II
contig00020	A_00886	4230	4601	124	-	1.32	0.43	0.67	0.47		0	0		C		Succinate dehydrogenase/Fumarate reductase transmembrane subunit
contig00020	A_00905	20946	21215	90	+	1.01	0.44	1.03	0.22		48.3146	76.4045		C		hypothetical protein
contig00116	A_03175	10797	12395	533	-	1.06	0.36	0.54	0.73		55.6391	48.6842		C	pckA	Phosphoenolpyruvate carboxykinase [ATP]
contig00020	A_00904	20445	20903	153	+	1.32	0.36	0.79	0.17		0	0		C		hypothetical protein
contig00215	A_04001	4317	5015	233	-	0.01	0.04	1.09	0.67		18.5345	19.3966		C		2-oxoacid dehydrogenase subunit E1
contig00177	A_03783	3555	4226	224	+	0.11	0.11	0.55	0.82		0	0		C	pdhB	Pyruvate dehydrogenase E1 component subunit beta
contig00019	A_00873	18301	18996	232	-	0	0.01	1.1	0.14		26.4069	26.4069		C	lpdV_2	Dihydrolipoyl dehydrogenase
contig00019	A_00872	17640	18215	192	-	0	0.04	0.73	0.1		0	0		C	lpdV_1	Dihydrolipoyl dehydrogenase
contig00120	A_03224	8844	9203	120	-	0.03	0.25	0.18	0.33		0	0		C	pdhD	Dihydrolipoyl dehydrogenase
contig00020	A_00898	11921	13099	393	-	0.17	0.2	0.09	0.27		9.43878	9.69388		C		hypothetical protein
contig00008	A_00416	13757	15904	716	-	0.04	0.07	0.06	0.08		3.4965	3.4965		C	glcB	Malate synthase G
contig00061	A_02127	13003	14202	400	+	0.03	0.03	0.01	0.08		7.26817	0		C	sucC_2	Succinyl-CoA ligase [ADP-forming] subunit beta
contig00061	A_02128	14199	15086	296	+	0.01	0.04	0.03	0.04		0	0		C	sucD_2	Succinyl-CoA ligase [ADP-forming] subunit alpha
contig00153	A_03564	4816	6408	531	-	3.34	11.72	0.77	0.48		58.3019	58.1132		AA	serA	D-3-phosphoglycerate dehydrogenase
contig00028	A_01194	25025	26431	469	+	10.24	2.82	0.39	1.07		58.9744	53.2051		AA	glnA_2	Glutamine synthetase 1
contig00011	A_00553	24001	26844	948	+	2.78	3.19	3.83	1.15		21.4361	21.9641		AA	gltB_1	Glutamate synthase [NADPH] large chain precursor
contig00011	A_00554	26841	28538	566	+	2.59	3.63	3.28	0.43		12.2124	21.0619		AA	gltB_2	Glutamate synthase [NADPH] large chain precursor
contig00011	A_00562	33518	34384	289	-	2.32	6.07	0.4	0.77		53.4722	46.5278		AA	ilvE_2	Branched-chain-amino-acid aminotransferase
contig00189	A_03838	1177	1929	251	-	2.66	3.79	1.69	1.22		56.8	48.4		AA	asd2	Aspartate-semialdehyde dehydrogenase 2
contig00163	A_03653	567	1484	306	-	2.39	1.53	1.8	1.28		53.4426	50.4918		AA	argG_1	Argininosuccinate synthase
contig00134	A_03388	7754	8872	373	-	0.05	0.21	0.9	5.49		78.7634	79.3011		AA	ald_3	Alanine dehydrogenase
contig00011	A_00552	22484	23917	478	+	2.32	1.94	0.71	0.86		24.3187	28.7212		AA	gltD	Glutamate synthase [NADPH] small chain
contig00071	A_02329	10274	10879	202	+	1.74	1.82	0.58	0.36		68.1592	58.7065		AA	leuD	3-isopropylmalate dehydratase small subunit
contig00162	A_03647	6221	6832	204	-	7.64	5.2	10.56	3.68		26.601	33.4975		A	atpH	ATP synthase subunit delta
contig00245	A_04094	5159	5398	80	+	9.2	5.63	5.22	1.88		0	0		A	atpE	ATP synthase subunit c
contig00245	A_04096	6058	6615	186	+	10.14	7.7	1.37	1.47		29.7297	24.3243		A	atpF	ATP synthase subunit b precursor
contig00162	A_03646	4683	6221	513	-	7.25	5.49	3.88	3.14		48.2422	58.2031		A	atpA	ATP synthase subunit alpha
contig00245	A_04095	5502	6053	184	+	8.32	6.13	1.19	1.06		31.1475	31.1475		A	atpG_2	ATP synthase subunit b'
contig00162	A_03644	2345	3772	476	-	7.1	5.03	2.27	1.52		88.8421	88		A	atpD	ATP synthase subunit beta
contig00162	A_03645	3792	4667	292	-	6.12	4.77	2.13	1.99		0	0		A	atpG_1	ATP synthase gamma chain
contig00162	A_03643	1762	2172	137	-	4.17	4.11	3.2	1.14		48.5294	48.5294		A	atpC	ATP synthase epsilon chain
contig00245	A_04092	3905	4252	116	+	3.36	2.92	1.19	1.46		0	0		A	atpI	ATP synthase protein I
contig00245	A_04093	4257	5096	280	+	1.89	1.31	0.49	0.3		9.67742	9.67742		A	atpB	ATP synthase subunit a
contig00106	A_02991	832	1647	272	+	1.44	2.54	0.17	0.14		16.6052	16.6052			zwf_5	Glucose-6-phosphate 1-dehydrogenase
contig00187	A_03834	5919	6788	290	-	98.62	87.08	86.59	89.62		47.7509	47.7509				Porin
contig00077	A_02457	7424	7522	33	+	84.93	54.39	54.13	42.28		0	0				hypothetical protein
contig00001	A_00088	79262	79768	169	+	33.93	20.23	153.87	21.44		0	0				hypothetical protein
contig00099	A_02871	2818	3741	308	+	2.13	58.77	7.18	124.72		81.4332	84.3648				hypothetical protein
contig00111	A_03096	12627	12935	103	+	1.01	29.89	16.11	91.57		44.1176	51.9608				hypothetical protein
contig00010	A_00512	26072	26278	69	+	47.38	40.41	1.42	10.44		0	0			rpsU	30S ribosomal protein S21
contig00098	A_02857	4157	4282	42	+	0.58	16.25	7.93	72.86		0	0				hypothetical protein
contig00077	A_02458	7566	8078	171	+	43.78	25.55	2.79	3.51		71.7647	71.7647			rplJ	50S ribosomal protein L10
contig00094	A_02776	5574	5852	93	+	23.27	20.87	12.34	10.26		36.9565	36.9565			rpsS	30S ribosomal protein S19
contig00002	A_00108	7768	8160	131	+	5.16	8.79	21.55	26.72		0	0			flgC	Flagellar basal-body rod protein FlgC
contig00201	A_03942	6548	6745	66	-	19.99	14.92	9.7	13.59		0	0				hypothetical protein
contig00098	A_02858	4279	4449	57	+	0.98	14.39	3.52	38.05		0	0				Hemin uptake protein hemP
contig00063	A_02161	149	367	73	-	8.31	6.04	26.07	15.15		0	0				hypothetical protein
contig00021	A_00955	28282	28470	63	-	6.04	1.66	13.39	32.02		0	0				hypothetical protein
contig00131	A_03347	8789	10039	417	+	3.67	18.34	9.18	20.9		46.3942	42.3077				Imelysin
contig00028	A_01179	14131	14364	78	-	23.87	12.97	7.5	5.79		16.8831	16.8831			acpP	Acyl carrier protein
contig00094	A_02792	13625	13984	120	+	18.54	13.01	13.94	3.7		27.7311	27.7311			rplR	50S ribosomal protein L18
contig00094	A_02770	1410	1718	103	+	20.56	12.18	8.03	8.38		30.3922	38.2353			rpsJ	30S ribosomal protein S10
contig00028	A_01183	17590	17946	119	+	21.21	15.58	7.95	4.34		72.8814	66.9492			rpsF	30S ribosomal protein S6
contig00033	A_01351	14669	14875	69	-	22.86	18.81	2.49	4.17		47.0588	47.0588			cspA	Cold shock protein CspA
contig00094	A_02772	2455	3072	206	+	13.94	10.21	13.71	8.93		32.1951	36.5854			rplD	50S ribosomal protein L4
contig00077	A_02459	8150	8524	125	+	23.2	12.83	5.4	3.24		57.2581	63.7097			rplL	50S ribosomal protein L7/L12
contig00113	A_03116	1091	1585	165	-	0.25	28.74	0.39	15.11		31.0976	31.0976			pazS	Pseudoazurin precursor
contig00159	A_03611	9173	9340	56	-	5.18	7.72	5.68	25.51		49.0909	49.0909				hypothetical protein
contig00094	A_02788	11782	12336	185	+	20.65	12.25	5.97	4.73		40.7609	46.7391			rplE	50S ribosomal protein L5
contig00063	A_02163	1024	1440	139	-	3.78	6.22	7.32	24.99		0	0				hypothetical protein
contig00094	A_02775	4728	5570	281	+	20.05	13.93	2.91	3.04		39.6429	36.0714			rplB	50S ribosomal protein L2
contig00031	A_01298	24524	24649	42	-	23.25	11.98	1.77	2.35		0	0			rpmJ	50S ribosomal protein L36
contig00094	A_02779	6957	7370	138	+	14.7	10.34	8.61	2.98		30.6569	30.6569			rplP	50S ribosomal protein L16
contig00094	A_02786	11107	11475	123	+	13.78	6.52	11.1	4.51		36.8852	36.8852			rplN	50S ribosomal protein L14
contig00028	A_01185	18204	18953	250	+	17.83	12.12	2.39	3.11		28.9157	31.7269			rplI	50S ribosomal protein L9
contig00094	A_02793	14117	14683	189	+	11.89	8.57	12.16	2.69		41.4894	52.6596			rpsE	30S ribosomal protein S5
contig00040	A_01552	6583	7449	289	+	0.73	18.23	1.67	14.62		16.6667	16.6667			metF	5,10-methylenetetrahydrofolate reductase
contig00172	A_03762	8199	8573	125	+	2.06	3.39	18.63	10.4		56.4516	56.4516				anaerobic benzoate catabolism transcriptional regulator
contig00161	A_03639	9816	10025	70	-	12.86	7.93	9.21	4.3		30.4348	30.4348			rpmF	50S ribosomal protein L32
contig00043	A_01647	19289	19543	85	+	3.57	7.89	17.04	5.54		0	0				hypothetical protein
contig00170	A_03729	1892	2110	73	+	10.8	11.73	6.93	3.41		66.6667	55.5556			infA	Translation initiation factor IF-1
contig00072	A_02352	10260	11345	362	+	13.32	6.68	11.41	1.33		60.9418	60.9418			groL1	60 kDa chaperonin 1
contig00014	A_00660	7028	7297	90	+	14.29	11.57	3.53	3.12		40.4494	40.4494			rpmA	50S ribosomal protein L27
contig00093	A_02767	13945	14199	85	-	6.68	5.81	15.55	3.54		0	0				hypothetical protein
contig00046	A_01732	17323	17868	182	-	3.71	25.6	1.03	1.11		41.4365	45.3039				Putative peroxiredoxin
contig00094	A_02777	5856	6236	127	+	14.39	8.45	5.18	3.19		45.2381	38.0952			rplV	50S ribosomal protein L22
contig00094	A_02787	11477	11782	102	+	12.09	6.73	8.23	4.04		34.6535	34.6535			rplX	50S ribosomal protein L24
contig00094	A_02789	12356	12661	102	+	12.33	8.48	6.52	3.59		25.7426	25.7426			rpsN	30S ribosomal protein S14
contig00094	A_02773	3069	3365	99	+	12.46	8.38	5.76	4.16		58.1633	50			rplW	50S ribosomal protein L23
contig00094	A_02771	1733	2458	242	+	13.2	7.98	4.74	4.04		44.8133	40.6639			rplC	50S ribosomal protein L3
contig00091	A_02736	14603	14977	125	-	14.57	7.97	3.58	3.5		57.2581	49.1935			rplS	50S ribosomal protein L19
contig00094	A_02791	13080	13613	178	+	13.11	9.95	4.13	2.42		42.9379	43.5028			rplF	50S ribosomal protein L6
contig00037	A_01463	13599	13928	110	-	16.72	11.36	0.56	0.59		0	0			ilvC_2	Ketol-acid reductoisomerase
contig00014	A_00659	6404	7006	201	+	11.97	9.56	3.64	3.64		40.5	40.5			rplU	50S ribosomal protein L21
contig00588	A_04390	1201	3318	706	+	11.5	7.96	5.2	4.13		69.6454	69.5035			fusA	Elongation factor G
contig00105	A_02976	3970	4338	123	+	10.76	8.04	4.67	3.93		59.0164	47.541			rpsM	30S ribosomal protein S13
contig00588	A_04388	325	696	124	+	10.73	6.95	5.34	4.37		35.7724	29.2683			rpsL	30S ribosomal protein S12
contig00094	A_02778	6236	6943	236	+	12.02	7.16	5.7	2.1		40.4255	43.4043			rpsC	30S ribosomal protein S3
contig00028	A_01184	17966	18193	76	+	12.34	9.1	3.39	1.81		0	0			rpsR	30S ribosomal protein S18
contig00072	A_02353	11293	11910	206	+	12.02	6.99	6.1	1.39		78.5366	78.5366			groL	60 kDa chaperonin
contig00088	A_02661	5963	6583	207	-	11.34	8.46	2.51	3.44		53.3981	48.5437			rpsD	30S ribosomal protein S4
contig00094	A_02790	12675	13067	131	+	12.28	6.76	4.46	1.79		41.5385	41.5385			rpsH	30S ribosomal protein S8
contig00002	A_00102	2969	4306	446	+	1.3	3.57	6.99	11.99		59.1011	62.9213			fliC	Flagellin
contig00089	A_02683	9480	9971	164	+	12.88	7.65	1.77	1.47		52.7607	52.7607			rplM	50S ribosomal protein L13
contig00588	A_04389	709	1179	157	+	9.95	6.21	3.44	3.62		47.4359	47.4359			rpsG	30S ribosomal protein S7
contig00029	A_01204	2615	4291	559	+	9.23	5.95	4.42	3.08		52.509	61.4695			rpsA	30S ribosomal protein S1
contig00126	A_03305	4361	4744	128	-	2.96	4.56	4.88	10.05		28.3465	28.3465			petC_2	Cytochrome c1 precursor
contig00111	A_03097	12953	13300	116	+	0.72	7.57	1.48	12.62		45.2174	27.8261				hypothetical protein
contig00117	A_03180	2269	2760	164	-	8.17	6.23	4.5	3.18		38.0368	38.0368				hypothetical protein
contig00063	A_02166	3446	3733	96	-	10.74	6.55	2.66	1.97		52.6316	50.5263			rpmB	50S ribosomal protein L28
contig00029	A_01227	21297	22238	314	+	1.15	0.95	16.71	2.14		17.2524	21.7252				hypothetical protein
contig00091	A_02735	14370	14591	74	-	8.48	6.99	3.9	1.41		47.9452	47.9452			rpmE	50S ribosomal protein L31
contig00151	A_03554	8452	8844	131	-	5.45	7.5	1	6.83		0	0			blaI	Penicillinase repressor
contig00094	A_02785	10788	11018	77	+	10.64	4.52	3.69	1.78		0	0			rpsQ	30S ribosomal protein S17
contig00037	A_01462	12907	13596	230	-	12.71	7.02	0.1	0.37		49.345	52.8384			ilvC_1	Ketol-acid reductoisomerase
contig00094	A_02784	10567	10773	69	+	10.16	5.11	2.63	2.28		0	33.8235			rpmC	50S ribosomal protein L29
contig00105	A_02977	4354	4743	130	+	9.64	6.42	1.94	2.06		44.9612	45.7364			rpsK	30S ribosomal protein S11
contig00044	A_01667	19233	19496	88	-	12.04	5.46	1.63	0.89		21.8391	21.8391			rpsT	30S ribosomal protein S20
contig00029	A_01215	10562	11197	212	-	8.99	4.72	3.77	2.25		58.2938	63.981			rplY	50S ribosomal protein L25
contig00126	A_03304	3825	4361	179	-	4.86	6.43	2.26	5.98		0	0			petC_1	Cytochrome c1 precursor
contig00017	A_00805	24127	26049	641	-	4.69	3.12	8.18	3.12		65.625	65.625			dnaK_1	Chaperone protein DnaK
contig00089	A_02684	9946	10434	163	+	11.27	5.53	1.21	0.84		42.5926	35.1852			rpsI	30S ribosomal protein S9
contig00157	A_03595	4457	4702	82	-	6.59	5.23	3.75	3.19		0	0				hypothetical protein
contig00105	A_02978	4856	5872	339	+	6.27	4.03	5.85	2.17		62.426	77.2189			rpoA	DNA-directed RNA polymerase subunit alpha
contig00090	A_02708	9943	10299	119	+	8.28	6.41	1.82	1.76		39.8305	39.8305			rpoZ	DNA-directed RNA polymerase subunit omega
contig00414	A_04313	3791	4324	178	-	13.76	2	0.45	1.72		0	0				hypothetical protein
contig00024	A_01062	26291	26449	53	-	1.19	5.13	2.66	8.78		0	0				hypothetical protein
contig00251	A_04118	73	375	101	+	1.14	7.02	3.47	6.08		0	0				hypothetical protein
contig00077	A_02455	5274	5972	233	+	5.6	4.14	4.95	2.94		35.7759	35.7759			rplA	50S ribosomal protein L1
contig00094	A_02794	14695	14883	63	+	8.03	4.72	3.91	0.73		50	35.4839			rpmD	50S ribosomal protein L30
contig00138	A_03431	8686	8886	67	+	1.51	1.8	6.35	7.33		0	0				hypothetical protein
contig00023	A_01028	24494	24859	122	+	9.59	5.58	0.47	0.8		28.0992	34.7107			rpsP	30S ribosomal protein S16
contig00077	A_02454	4847	5272	142	+	7.62	5.58	1.95	1.2		39.0071	39.0071			rplK	50S ribosomal protein L11
contig00571	A_04384	19	384	122	-	8.22	5.79	0.86	1.07		35.5372	57.8512			rplT	50S ribosomal protein L20
contig00099	A_02872	3950	4654	235	+	0.46	6.08	0.59	8.47		0	0				hypothetical protein
contig00113	A_03115	492	959	156	-	3.21	3.74	2.7	5.86		54.1935	55.4839			cycA_2	Cytochrome c-550 precursor
contig00074	A_02391	8685	8954	90	+	9.53	4.43	0.69	0.8		29.2135	29.2135			rpsO	30S ribosomal protein S15
contig00004	A_00242	40668	41450	261	-	6.95	4.51	2.26	1.47		54.2308	54.2308			rpsB	30S ribosomal protein S2
contig00001	A_00030	24049	24288	80	-	1.53	10.33	1.64	1.64		0	0				hypothetical protein
contig00142	A_03470	5373	5660	96	-	3.52	6.13	0.77	4.63		58.9474	58.9474			hup	DNA-binding protein HU
contig00137	A_03410	5005	5334	110	+	3.39	4.11	4.31	3.21		18.3486	18.3486				preprotein translocase subunit YajC
contig00153	A_03565	6531	7673	381	-	3.08	10.01	1.02	0.86		43.6842	40.5263			serC	Phosphoserine aminotransferase
contig00105	A_02972	830	1300	157	+	7.23	4.45	1.23	1.91		35.8974	30.7692			rplO	50S ribosomal protein L15
contig00099	A_02873	4674	5183	170	+	0.49	5.5	0.99	7.53		37.2781	28.4024				hypothetical protein
contig00126	A_03307	6076	6645	190	-	2.89	4.06	2.34	5.19		0	26.9841			petA	Ubiquinol-cytochrome c reductase iron-sulfur subunit
contig00001	A_00026	21747	21914	56	+	7.73	3.86	2.05	0.7		38.1818	0			rpmG	50S ribosomal protein L33
contig00027	A_01156	27756	27977	74	+	4.38	3.2	3.16	3.27		32.8767	32.8767			tatA	Sec-independent protein translocase protein TatA
contig00206	A_03959	1929	2300	124	+	0.45	4.19	1.44	7.59		0	0				hypothetical protein
contig00126	A_03306	4759	6075	439	-	2.24	3.84	1.86	5.66		13.9269	12.5571			petB	Cytochrome b
contig00072	A_02351	9930	10217	96	+	8.17	3.28	1.52	0.34		64.2105	46.3158			groS1	10 kDa chaperonin 1
contig00076	A_02433	8976	9734	253	+	2.38	4.7	2.02	4.02		53.5714	71.0317			etfB_1	Electron transfer flavoprotein subunit beta
contig00017	A_00792	8080	8241	54	+	3.23	2.93	5.36	1.58		0	0				hypothetical protein
contig00160	A_03615	2228	2803	192	-	3.97	4.23	0.88	3.84		48.1675	47.1204			yvyD	Putative sigma-54 modulation protein
contig00028	A_01188	20055	21386	444	-	6.23	3.55	1.94	1.19		65.9142	68.3973			tig	Trigger factor
contig00077	A_02461	12952	17217	1422	+	4.2	3.91	2.94	1.7		42.7868	42.7868			rpoC	DNA-directed RNA polymerase subunit beta'
contig00063	A_02162	384	926	181	-	3.09	2.2	1.03	6.42		48.3333	39.4444				hypothetical protein
contig00003	A_00185	34709	37912	1068	-	2.1	1.87	5.92	2.82		25.6795	26.523			mexB	Multidrug resistance protein MexB
contig00004	A_00204	11096	11293	66	+	2.7	4.75	2.82	2.18		0	0				hypothetical protein
contig00668	A_04410	1571	1705	45	+	3.96	2.59	2.77	3.06		0	0			rpmH	50S ribosomal protein L34
contig00105	A_02974	2758	3336	193	+	4.24	4.35	1.65	2.1		29.6875	29.6875			adk_2	Adenylate kinase
contig00074	A_02394	10249	12396	716	+	3.97	3.95	1.45	2.87		57.4825	59.021			pnp	Polyribonucleotide nucleotidyltransferase
contig00817	A_04422	2206	2349	48	+	2.77	1.5	6.28	1.5		0	0				hypothetical protein
contig00140	A_03437	1433	1564	44	+	1.67	3.97	2.78	3.58		0	0				hypothetical protein
contig00033	A_01365	27019	27360	114	+	6.02	3.33	1.25	1.32		25.6637	0				hypothetical protein
contig00262	A_04156	99	248	50	-	1.61	0.09	0.29	9.84		0	0				hypothetical protein
contig00018	A_00829	8727	8963	79	+	2.21	1.82	2.63	5.05		0	0				hypothetical protein
contig00243	A_04081	2323	2463	47	-	5.21	4.01	0.25	2.23		0	0				hypothetical protein
contig00001	A_00007	5747	6397	217	+	1.06	1.21	4.95	4.03		31.9444	29.6296			msrA	Peptide methionine sulfoxide reductase MsrA
contig00079	A_02501	10066	10539	158	-	0.42	0.51	0.72	9.59		57.3248	68.1529			dppA_2	Periplasmic dipeptide transport protein precursor
contig00035	A_01407	8583	9788	402	+	4.37	1.32	3.27	2.27		0	7.23192				hypothetical protein
contig00242	A_04070	3616	4107	164	-	5.26	3.64	1.48	0.68		22.6994	30.6748				Thioesterase superfamily protein
contig00074	A_02388	6590	7930	447	-	0.89	1.55	2.87	5.73		0	0			hlyA_3	Hemolysin, chromosomal
contig00021	A_00956	28577	29236	220	-	0.35	3.17	2.3	5.22		0	25.1142			crp	cAMP receptor protein
contig00001	A_00029	23181	23897	239	-	5.06	2.65	1.75	1.56		0	0			ybhL	Inner membrane protein YbhL
contig00206	A_03964	5507	6322	272	+	0.37	3.07	1.57	5.8		18.0812	18.0812				hypothetical protein
contig00110	A_03074	10736	12649	638	+	2.51	2.38	3.04	2.87		37.0487	39.4035			ftsH_2	ATP-dependent zinc metalloprotease FtsH
contig00075	A_02411	6715	7050	112	-	1.49	2.55	3.6	2.92		24.3243	24.3243			fdxA	Ferredoxin-2
contig00025	A_01080	12966	13499	178	-	3.15	1.72	3.59	1.87		24.8588	24.8588			cycM	Cytochrome c-552
contig00045	A_01681	2381	2578	66	+	2.49	4.05	2.28	1.49		0	0				hypothetical protein
contig00105	A_02973	1407	2702	432	+	3.44	2.77	1.95	2.13		14.1531	14.1531			secY	Protein translocase subunit SecY
contig00003	A_00159	10602	11165	188	+	1.42	1.29	5.55	1.81		44.9198	44.9198			nfuA	Fe/S biogenesis protein NfuA
contig00105	A_02983	9447	9587	47	+	8.04	1.04	0.41	0.56		0	0				hypothetical protein
contig00056	A_01983	8643	9218	192	-	1.2	2.57	1.96	4.08		38.7435	38.7435			psaB	Photosystem I P700 chlorophyll a apoprotein A2
contig00040	A_01566	22524	22841	106	+	3.58	2.58	2.38	1.23		0	0				hypothetical protein
contig00038	A_01487	5773	8007	745	-	0.11	0.75	0.19	8.58		51.7473	47.5806			pfeA	Ferric enterobactin receptor precursor
contig00038	A_01478	477	749	91	+	0.42	6.91	0.89	1.37		0	0				hypothetical protein
contig00105	A_02979	6031	6453	141	+	4.42	3.19	0.9	1.07		28.5714	28.5714			rplQ	50S ribosomal protein L17
contig00064	A_02193	8502	9398	299	-	3.56	2.65	2.05	1.29		22.8188	33.8926			rpoH	RNA polymerase sigma factor RpoH
contig00004	A_00203	9541	11064	508	+	2.74	4.25	1.52	1		26.43	22.0907			sufB	FeS cluster assembly protein SufB
contig00206	A_03957	1528	1758	77	+	0.59	4.22	0.93	3.74		0	0				hypothetical protein
contig00571	A_04385	399	599	67	-	5.1	2.74	0.86	0.78		0	0			rpmI	50S ribosomal protein L35
contig00048	A_01768	2181	2621	147	-	1.75	2.57	2.54	2.58		18.4932	18.4932			pcm_1	Protein-L-isoaspartate O-methyltransferase
contig05360	A_04492	237	527	97	+	2.77	2.22	0.79	3.57		0	0				hypothetical protein
contig00004	A_00241	39641	40516	292	-	5.15	2.76	0.78	0.65		66.323	66.323			tsf	Elongation factor Ts
contig00021	A_00938	14527	14964	146	+	3.77	3.51	0.41	1.52		32.4138	32.4138			infC	Translation initiation factor IF-3
contig00243	A_04084	4886	5182	99	-	0.42	4.31	0.82	3.57		29.5918	39.7959				hypothetical protein
contig00060	A_02091	7126	7569	148	-	1.74	2.1	1.56	3.66		44.2177	54.4218				hypothetical protein
contig00376	A_04293	4467	4589	41	-	1.96	3.75	2.51	0.8		0	0				hypothetical protein
contig00077	A_02460	8675	12901	1409	+	3.4	2.55	1.66	1.38		57.3864	58.9489			rpoB	DNA-directed RNA polymerase subunit beta
contig00030	A_01239	346	1065	240	-	1.04	2.19	1.89	3.86		17.5732	20.5021			lexA	LexA repressor
contig00077	A_02452	3371	3904	178	+	3.54	2.8	1	1.54		49.1525	54.8023			nusG	hypothetical protein
contig00159	A_03610	8202	9077	292	+	0.69	0.93	1.78	5.45		0	0			yddG	Aromatic amino acid exporter YddG
contig00200	A_03930	2275	4302	676	+	0.28	0.85	0.22	7.45		56.8889	56.7407			cirA	Colicin I receptor precursor
contig00037	A_01468	16901	17101	67	-	1.2	3.22	2.07	2.25		0	0				hypothetical protein
contig00031	A_01302	27288	28175	296	+	2.45	2.95	1.47	1.85		59.661	59.661			hflK_1	Modulator of FtsH protease HflK
contig00023	A_00996	222	941	240	-	1.72	0.68	3.58	2.72		0	0				hypothetical protein
contig00045	A_01688	6771	7487	239	-	2.9	1.66	2.74	1.39		36.1345	29.4118			hflK_2	Modulator of FtsH protease HflK
contig00133	A_03373	8103	9326	408	+	1.52	1.97	3.43	1.77		23.0958	25.5528			lon_1	Lon protease
contig00161	A_03630	3791	4015	75	+	1.63	1.73	1.75	3.58		25.6757	25.6757				hypothetical protein
contig00029	A_01206	4920	5270	117	+	1.34	2.65	0.29	4.3		0	0				hypothetical protein
contig00028	A_01193	24641	24979	113	+	6.26	1.74	0.15	0.4		62.5	62.5			glnB_1	Nitrogen regulatory protein P-II
contig00127	A_03312	671	1708	346	+	1.37	2.37	1.9	2.85		34.4928	34.2029			mreB	Rod shape-determining protein MreB
contig00024	A_01058	23295	23900	202	+	2.08	1.8	0.98	3.59		0	0				Peptidase M15
contig00328	A_04264	199	1212	338	-	1.03	4.1	0.62	2.62		63.2047	60.8309			yitJ	Bifunctional homocysteine S-methyltransferase/5,10-methylenetetrahydrofolate reductase
contig00064	A_02201	14385	14717	111	-	0.38	3.53	0.39	4.06		0	0				hypothetical protein
contig00076	A_02434	9734	10663	310	+	1.94	3.73	0.76	1.89		67.3139	61.4887			etfA	Electron transfer flavoprotein subunit alpha
contig00017	A_00795	10528	13020	831	+	2.53	2.15	2.17	1.3		50.7229	50.9639			infB	Translation initiation factor IF-2
contig00190	A_03857	6902	7309	136	-	0.33	0.31	6.18	1.3		0	0			fosA	Glutathione transferase FosA
contig00003	A_00173	23504	23719	72	-	1.07	1.52	4.24	1.18		0	0				hypothetical protein
contig00024	A_01052	17675	17902	76	+	2.94	3.39	0.47	1.21		0	0				hypothetical protein
contig00095	A_02800	3533	4042	170	-	2.37	2.68	0.56	2.38		57.9882	40.8284				Polymer-forming cytoskeletal
contig00206	A_03960	2318	4432	705	+	0.43	3.19	0.71	3.65		32.6705	34.233			pulD_2	Type II secretion system protein D precursor
contig00042	A_01614	16818	17300	161	-	2.81	2.07	1.67	1.42		44.375	44.375			secB	Protein-export protein SecB
contig00160	A_03614	1727	2191	155	-	2	2.24	1.15	2.57		32.4675	32.4675			ptsN	Nitrogen regulatory protein
contig00166	A_03691	9705	9983	93	-	2.47	3.04	1.36	1.05		65.2174	65.2174			trxA_1	Thioredoxin
contig00024	A_01053	17887	18378	164	+	2.33	3.28	0.45	1.79		50.9202	59.5092				Invasion associated locus B (IalB) protein
contig00006	A_00302	6081	6608	176	-	1.76	1.54	2.15	2.3		0	0				DNA polymerase III subunit chi
contig00071	A_02324	6183	6584	134	-	3.61	2.49	0.46	1.17		0	0			rsfS	Ribosomal silencing factor RsfS
contig00025	A_01087	22269	22613	115	+	2.27	1.89	1.24	2.27		49.1228	69.2982			ybaB	Nucleoid-associated protein YbaB
contig00297	A_04233	3618	4112	165	-	0.23	0.21	3.78	3.4		29.878	29.878				hypothetical protein
contig00077	A_02451	2960	3151	64	+	2.89	1.89	1.68	1.13		0	0			secE	Protein translocase subunit SecE
contig00059	A_02048	1183	1665	161	+	0.76	2.98	0.18	3.65		0	0			yhaI	Inner membrane protein YhaI
contig00119	A_03216	12418	12789	124	+	2.98	2.32	0.81	1.42		30.0813	30.0813				NADH dehydrogenase
contig00109	A_03054	12873	13235	121	-	2.39	1.72	1.93	1.46		0	19.1667			grxD	Glutaredoxin-4
contig00163	A_03654	1532	1855	108	-	2.03	1.52	3.13	0.79		0	23.3645			argG_2	Argininosuccinate synthase
contig00328	A_04266	3660	3950	97	+	2.62	1.7	1.89	1.21		0	0				hypothetical protein
contig00189	A_03839	1926	2198	91	-	2.8	3.13	0.6	0.86		81.1111	71.1111			usg	USG-1 protein
contig00003	A_00186	37905	38939	345	-	1.94	1.29	2.39	1.76		37.5	37.5			mdtA_1	Multidrug resistance protein MdtA precursor
contig00106	A_02995	3931	5046	372	-	2.74	1.62	0.23	2.7		47.4394	62.5337			ugpC_1	sn-glycerol-3-phosphate import ATP-binding protein UgpC
contig00079	A_02502	10488	11657	390	-	0.5	0.64	0.36	5.72		68.3805	68.6375			dppA_3	Periplasmic dipeptide transport protein precursor
contig00017	A_00783	2179	2442	88	+	1.51	1.03	3.55	1.11		0	0			grxC	Glutaredoxin-3
contig00017	A_00793	8244	9869	542	+	1.99	2.18	1.75	1.25		45.6562	41.9593			nusA	hypothetical protein
contig00075	A_02410	5857	6363	169	-	2.84	2.38	0.37	1.58		19.6429	19.6429			carD	RNA polymerase-binding transcription factor CarD
contig00119	A_03215	10985	12253	423	+	2.04	2.35	0.79	1.96		53.7915	51.1848			clpX	ATP-dependent Clp protease ATP-binding subunit ClpX
contig00047	A_01753	10923	11924	334	+	3.02	1.81	1.46	0.78		42.3423	51.952			pseB	UDP-N-acetylglucosamine 4,6-dehydratase (inverting)
contig00075	A_02415	11304	11462	53	+	1.91	2.63	0.54	1.98		0	0				hypothetical protein
contig00164	A_03674	7730	8191	154	+	1.67	3.38	0.36	1.61		0	0				hypothetical protein
contig00017	A_00794	9893	10531	213	+	2.02	2.54	1.62	0.83		22.6415	15.0943				hypothetical protein
contig00182	A_03805	1896	2297	134	+	1.56	4.11	0.85	0.49		0	0				hypothetical protein
contig00020	A_00889	6061	6291	77	-	3.17	1.96	0.59	1.27		0	0				TM2 domain protein
contig00046	A_01733	18174	19127	318	+	2.35	1.83	1.62	1.11		39.7476	39.7476			lipA	Lipoyl synthase
contig00021	A_00932	10405	10953	183	+	2.11	2.14	0.69	1.96		0	15.9341				hypothetical protein
contig00046	A_01713	805	1875	357	+	0.76	1.28	3.56	1.28		0	0			hlyA_2	Hemolysin, chromosomal
contig00100	A_02892	6082	6498	139	+	2.13	2.9	0.17	1.64		78.9855	78.9855				LysM domain/BON superfamily protein
contig00304	A_04243	592	1305	238	+	0.94	2.56	0.53	2.77		44.3038	40.9283			ctrA	Cell cycle response regulator CtrA
contig00095	A_02810	13594	13932	113	+	0.37	0.37	3.23	2.78		0	0				hypothetical protein
contig00980	A_04433	1186	1791	202	+	2.31	2.38	0.74	1.32		22.8856	13.4328			erfK_3	putative L,D-transpeptidase ErfK/SrfK precursor
contig00038	A_01481	1625	2008	128	+	0.3	1.97	1.66	2.81		0	0				Biopolymer transport protein ExbD/TolR
contig00098	A_02861	6368	6649	94	+	1.3	4	0.1	1.32		22.5806	22.5806			acoA_1	Acetoin:2,6-dichlorophenolindophenol oxidoreductase subunit alpha
contig00046	A_01714	1974	2930	319	+	0.65	1.23	3.24	1.59		0	0			lktA_2	Leukotoxin
contig00100	A_02903	13151	13705	185	-	1.03	2.44	1.44	1.8		52.1739	52.1739			regA	Photosynthetic apparatus regulatory protein RegA
contig00098	A_02863	7391	8758	456	+	1.05	3.18	0.22	2.23		33.4066	37.8022			bfmBAB	2-oxoisovalerate dehydrogenase subunit beta
contig00493	A_04357	747	1232	162	-	0.19	2.74	0.71	3.02		51.5528	52.1739			hemS_1	Hemin transport protein HemS
contig00100	A_02894	8025	9068	348	-	2.78	2.01	0.83	1.03		45.245	40.634			ahcY_1	Adenosylhomocysteinase
contig00200	A_03931	4313	4672	120	+	0.2	0.98	0.08	5.39		30.2521	0				hypothetical protein
contig00023	A_00998	1317	1688	124	-	0.11	0.09	3.23	3.21		0	0				hypothetical protein
contig00119	A_03214	10198	10824	209	+	2.15	2.39	0.66	1.37		22.5962	35.0962			clpP	ATP-dependent Clp protease proteolytic subunit
contig00297	A_04234	4151	5863	571	-	0.29	0.31	2.64	3.31		49.8246	47.7193			accA1_2	Acetyl-/propionyl-coenzyme A carboxylase alpha chain
contig00402	A_04302	3354	4427	358	+	2.09	2.64	0.41	1.38		56.3025	53.2213			recA	Protein RecA
contig00045	A_01687	5899	6771	291	-	2.19	1.9	1.2	1.23		46.5517	42.7586			hflC	Modulator of FtsH protease HflC
contig00046	A_01712	41	766	242	+	1.02	1.2	3.08	1.21		0	0				hypothetical protein
contig00168	A_03703	3294	3893	200	-	3.18	1.59	1.01	0.72		53.2663	53.2663			sodB	Superoxide dismutase [Fe]
contig00012	A_00570	1573	1950	126	+	1.08	0.96	2.38	2.07		0	0				hypothetical protein
contig00098	A_02860	5826	6128	101	+	1.41	1.7	0.47	2.91		0	0				Septum formation initiator
contig00116	A_03176	13046	13252	69	-	1.77	2.05	0.55	2.09		0	0				hypothetical protein
contig00047	A_01754	11921	13075	385	+	2.38	1.53	1.35	1.19		27.8646	35.1562			pseC	UDP-4-amino-4,6-dideoxy-N-acetyl-beta-L-altrosamine transaminase
contig00099	A_02876	7980	8600	207	+	0.34	2.07	0.48	3.56		0	0				hypothetical protein
contig00132	A_03358	5592	6833	414	+	1.19	1.17	0.95	3.1		0	0				hypothetical protein
contig00161	A_03635	7254	7556	101	-	1.03	2.09	0.57	2.72		39	49			ihfA	Integration host factor subunit alpha
contig00109	A_03056	13495	13731	79	-	1.54	0.7	3.5	0.66		58.9744	58.9744				BolA-like protein
contig00163	A_03652	155	610	152	-	1.74	1.22	2.41	1.03		21.1921	29.8013				hypothetical protein
contig00014	A_00653	216	578	121	+	2.47	1.84	1.42	0.65		31.6667	31.6667			purQ	Phosphoribosylformylglycinamidine synthase 1
contig00074	A_02402	17149	17472	108	-	1.74	2.45	0.73	1.45		32.7103	32.7103				hypothetical protein
contig00001	A_00036	27478	27846	123	+	1.81	1.49	1.16	1.86		0	0				transcriptional repressor DicA
contig00595	A_04393	1062	2414	451	-	2.14	1.76	1.09	1.32		36	39.7778			accC	Biotin carboxylase
contig00206	A_03958	1780	1929	50	+	0.42	2.56	0.96	2.36		0	0				hypothetical protein
contig00206	A_03963	5055	5510	152	+	0.41	2.44	0.53	2.92		0	0				hypothetical protein
contig00046	A_01723	8510	9697	396	-	1.23	1.2	0.55	3.28		68.1013	67.8481				hypothetical protein
contig00095	A_02802	5159	5356	66	-	0.95	2.39	0.94	1.98		0	0				hypothetical protein
contig00007	A_00377	21924	22163	80	-	0.61	5.6	0.03	0		0	24.0506				hypothetical protein
contig00017	A_00804	22916	24097	394	-	1.81	1.13	2.64	0.66		30.5344	20.6107			dnaJ_2	Chaperone protein DnaJ
contig00045	A_01689	7484	7729	82	-	2.08	1.44	1.28	1.44		40.7407	40.7407				hypothetical protein
contig00016	A_00735	30	344	105	+	0.23	1.9	0.48	3.61		0	0				hypothetical protein
contig00064	A_02188	4604	4804	67	+	1.2	1.28	2.17	1.56		0	0				hypothetical protein
contig00051	A_01878	21810	22001	64	+	1.69	2.29	1.49	0.72		0	0				hypothetical protein
contig00132	A_03357	4253	5476	408	+	1.08	2.13	0.65	2.33		32.9238	32.9238			hemA	5-aminolevulinate synthase
contig00595	A_04394	2425	2922	166	-	1.34	1.3	2.44	1.1		23.6364	16.9697			accB	Biotin carboxyl carrier protein of acetyl-CoA carboxylase
contig00001	A_00022	17893	18552	220	+	1.12	1.34	2.02	1.69		47.032	47.4886			gatA_1	Glutamyl-tRNA(Gln) amidotransferase subunit A
contig00016	A_00736	647	931	95	-	2.38	1.54	0.4	1.79		0	0				hypothetical protein
contig00206	A_03962	4802	5116	105	+	0.5	2.19	0.3	3.11		55.7692	55.7692				hypothetical protein
contig00098	A_02864	8771	10081	437	+	1.08	2.43	0.24	2.34		45.1835	19.0367			pdhC	Dihydrolipoyllysine-residue acetyltransferase component of pyruvate dehydrogenase complex
contig00078	A_02479	9462	9713	84	+	1	2.4	0.74	1.87		0	0			ccmF_1	Cytochrome c-type biogenesis protein CcmF
contig00003	A_00162	12385	13389	335	+	1.18	2.2	0.27	2.34		45.2096	58.982			tmpC	Membrane lipoprotein TmpC precursor
contig00026	A_01119	23484	23774	97	+	0.07	0.38	0.49	5.05		0	0				hypothetical protein
contig00085	A_02618	16131	16370	80	+	1.48	1.65	0.24	2.62		0	0				hypothetical protein
contig00200	A_03927	185	784	200	+	0.09	1.92	0.99	2.97		0	0			hmuU_5	Hemin transport system permease protein HmuU
contig00105	A_02989	13338	14084	249	-	0.96	1.17	0.53	3.3		0	0				hypothetical protein
contig00012	A_00585	15077	15487	137	+	1.42	0.71	2.85	0.91		0	0			ibpA_1	Small heat shock protein IbpA
contig00016	A_00751	12031	12687	219	+	0.79	2.5	0.48	2.12		44.9541	44.9541			eda_1	KHG/KDPG aldolase
contig00016	A_00750	10223	12034	604	+	1.01	3.01	0.46	1.41		23.5489	24.7098			edd_1	Phosphogluconate dehydratase
contig00006	A_00296	2217	2639	141	-	3.73	1.54	0.29	0.32		60.7143	52.8571			ndk	Nucleoside diphosphate kinase
contig00045	A_01686	5717	5902	62	-	2.31	1.95	1.08	0.53		0	0				hypothetical protein
contig00011	A_00567	37411	37665	85	+	0.66	1.06	1.6	2.54		0	0			xseB	Exodeoxyribonuclease 7 small subunit
contig00271	A_04174	318	674	119	+	1.81	0.86	1.76	1.43		0	0				hypothetical protein
contig00022	A_00959	326	910	195	+	3.89	0.81	0.24	0.9		0	0			sigE	ECF RNA polymerase sigma factor SigE
contig00012	A_00586	15733	15972	80	+	0.7	0.9	3.01	1.23		0	0				hypothetical protein
contig00056	A_01988	13493	14026	178	+	1.82	1.65	1.16	1.21		24.8588	17.5141			fabA	3-hydroxydecanoyl-[acyl-carrier-protein] dehydratase
contig00122	A_03246	1387	1659	91	+	0.46	5.2	0.03	0.14		0	0			zitB	Zinc transporter ZitB
contig00095	A_02801	4032	5159	376	-	0.74	2.22	0.61	2.25		5.6	16.5333			mepM	Murein DD-endopeptidase MepM
contig00021	A_00940	15760	16614	285	-	0.7	3.25	0.58	1.28		46.4789	34.507			fpr	Ferredoxin--NADP reductase
contig00029	A_01205	4629	4910	94	+	1.52	2.05	0.2	2.02		27.957	27.957			ihfB	Integration host factor subunit beta
contig00182	A_03806	2598	2798	67	+	1.87	2.88	0.93	0.1		0	0			copZ	Copper chaperone CopZ
contig00668	A_04413	2582	2692	37	+	1.23	2.14	0.58	1.78		0	0				hypothetical protein
contig00083	A_02559	4052	6472	807	-	1.48	1.63	1.16	1.46		43.5484	42.5558			bamA_2	Outer membrane protein assembly factor BamA precursor
contig00346	A_04281	4738	4935	66	-	1.53	0.84	2.06	1.29		35.3846	35.3846				hypothetical protein
contig00056	A_01982	8285	8653	123	-	1.39	2.05	0.52	1.75		28.6885	28.6885				hypothetical protein
contig00201	A_03940	4183	5454	424	+	1.27	1.24	1.54	1.61		36.1702	38.0615				hypothetical protein
contig00105	A_02971	487	624	46	+	2.2	1.32	1.93	0.14		0	0				hypothetical protein
contig00001	A_00024	19440	20198	253	+	1.44	1.26	1.51	1.37		33.7302	33.7302				hypothetical protein
contig00023	A_01000	2285	3352	356	-	0.19	0.27	1.74	3.37		59.1549	59.1549			accD5_2	putative propionyl-CoA carboxylase beta chain 5
contig00641	A_04405	1418	2644	409	-	2	1.97	0.75	0.83		16.9118	16.9118			rne	Ribonuclease E
contig00026	A_01099	3359	3880	174	+	0.24	1.29	0.15	3.86		50.8671	73.4104				hypothetical protein
contig00133	A_03370	5426	5791	122	-	2.34	1.54	0.96	0.7		0	0				hypothetical protein
contig00078	A_02480	9727	11325	533	+	0.76	2.11	0.46	2.19		3.7594	3.7594			ccmF_2	Cytochrome c-type biogenesis protein CcmF
contig00098	A_02862	6649	7368	240	+	1.06	3.36	0.14	0.95		17.9916	17.9916			acoA_2	Acetoin:2,6-dichlorophenolindophenol oxidoreductase subunit alpha
contig00048	A_01767	520	1908	463	-	1.66	1.56	0.48	1.8		35.9307	40.9091			bepC	Outer membrane efflux protein BepC precursor
contig00133	A_03374	9299	10507	403	+	1.85	1.82	0.76	1.07		36.5672	30.8458			lon_2	Lon protease
contig05360	A_04491	23	187	55	+	2.41	2.11	0.61	0.36		0	0				hypothetical protein
contig00046	A_01726	12093	13463	457	+	1.29	1.13	1.35	1.7		39.2544	44.7368			aroH	Phospho-2-dehydro-3-deoxyheptonate aldolase
contig00090	A_02717	15830	15937	36	-	1.85	1.43	1.6	0.55		0	0				hypothetical protein
contig00141	A_03447	590	1477	296	+	1.24	3.7	0.3	0.18		0	0			cueO_1	Blue copper oxidase CueO precursor
contig00096	A_02824	11105	11470	122	-	0.4	3.46	0.12	1.39		0	0				EF hand
contig00117	A_03179	1714	2172	153	-	2.3	1.15	1.11	0.81		0	19.7368				RDD family protein
contig00287	A_04204	2029	2646	206	+	0.95	1.11	0.72	2.57		0	0				hypothetical protein
contig00169	A_03717	2266	4881	872	+	0.63	0.68	2.79	1.23		43.9724	50.0574			clpB	Chaperone protein ClpB
contig00206	A_03961	4432	4707	92	+	0.34	1.49	0.73	2.77		0	0				hypothetical protein
contig00073	A_02364	3121	3309	63	-	0	0.29	0.23	4.78		46.7742	46.7742				hypothetical protein
contig00201	A_03943	6919	7530	204	-	0.31	0.32	0.86	3.81		0	0				Cysteine-rich secretory protein family protein
contig00049	A_01824	21735	22133	133	+	1.1	1.2	0.39	2.6		0	0				hypothetical protein
contig00017	A_00800	16333	19026	898	+	1.55	1.21	1.43	1.1		49.9443	49.3868			secA	Protein translocase subunit SecA
contig00017	A_00791	7658	8128	157	+	1.77	1.4	1.53	0.58		17.9487	17.9487			rimP	Ribosome maturation factor RimP
contig00083	A_02560	6574	6729	52	-	0.81	0.63	0.28	3.53		0	0				hypothetical protein
contig00004	A_00207	12888	14177	430	+	0.98	2.6	0.93	0.73		20.2797	13.2867			sufD	FeS cluster assembly protein SufD
contig00036	A_01436	8330	11404	1025	+	0.28	0.86	1.34	2.73		35.5469	35.2539			sbcC	Nuclease SbcCD subunit C
contig00020	A_00911	24834	25154	107	+	3.06	1.39	0.38	0.37		0	0				Protein of unknown function (FYDLN_acid)
contig00002	A_00104	4758	5162	135	+	0.46	0.98	1.46	2.27		0	0			flbT	flagellum biosynthesis repressor protein FlbT
contig00033	A_01342	7645	8043	133	+	0.97	2.12	0.66	1.42		35.6061	35.6061			immR	HTH-type transcriptional regulator ImmR
contig00166	A_03677	51	713	221	+	2.72	0.23	0.2	1.98		41.8182	45.9091			cycA_3	Cytochrome c4 precursor
contig00071	A_02328	9906	10271	122	+	1.6	2.17	0.76	0.59		25.6198	25.6198				hypothetical protein
contig00071	A_02319	1504	2862	453	-	1.09	1.38	1.3	1.35		59.5133	62.3894				putative CtpA-like serine protease
contig00007	A_00392	32599	33261	221	-	0.66	2.69	0.82	0.92		0	0			ybiS_1	putative L,D-transpeptidase YbiS precursor
contig00016	A_00737	897	1526	210	-	1.59	1.1	1.47	0.9		24.4019	30.1435			dksA_1	RNA polymerase-binding transcription factor DksA
contig00007	A_00376	21493	21924	144	-	0.29	4.58	0.1	0.09		0	0				hypothetical protein
contig00001	A_00017	14862	15044	61	-	0.63	1.22	2.23	0.97		0	0			rluB_2	Ribosomal large subunit pseudouridine synthase B
contig00287	A_04206	4032	4538	169	+	0.72	1.64	1.18	1.51		32.1429	26.1905			ftnA	putative ferritin-1
contig00099	A_02874	5318	6286	323	+	0.3	1.92	0.35	2.46		10.8696	10.8696				hypothetical protein
contig00042	A_01617	18562	19221	220	+	1.42	1.63	0.98	0.98		38.8128	40.1826				Tim44-like domain protein
contig00087	A_02649	11390	12412	341	+	0.67	1.06	1.86	1.4		0	0			lpxC	UDP-3-O-[3-hydroxymyristoyl] N-acetylglucosamine deacetylase
contig00448	A_04335	1913	3346	478	+	1.5	1.47	0.41	1.61		5.66038	5.66038			pntB	NAD(P) transhydrogenase subunit beta
contig00022	A_00961	1307	1882	192	+	2.83	0.66	0.3	1.19		0	0				hypothetical protein
contig00058	A_02037	12609	13580	324	-	1.02	1.54	0.46	1.95		69.3498	69.3498				NMT1/THI5 like protein
contig00087	A_02650	12632	13522	297	+	1.37	1.2	1.02	1.38		57.0946	59.7973			bamD_1	Outer membrane protein assembly factor BamD precursor
contig00201	A_03939	3476	4096	207	+	0.96	1.46	1.67	0.88		16.0194	16.0194				hypothetical protein
contig00049	A_01816	12221	12862	214	+	2.08	2.04	0.2	0.64		25.8216	26.7606				hypothetical protein
contig00342	A_04272	3157	3807	217	+	1.14	1.81	0.53	1.47		74.0741	75			yiaD_3	putative lipoprotein YiaD precursor
contig00297	A_04232	1410	3536	709	-	0.18	0.21	2.58	1.93		59.4633	59.7458			scpA_3	Methylmalonyl-CoA mutase
contig00093	A_02762	5845	6837	331	-	0.8	1.08	0.69	2.32		28.7879	35.7576				GSCFA family protein
contig00042	A_01597	2032	2619	196	-	2.04	1.26	0.75	0.8		75.8974	70.7692			grpE	Protein GrpE
contig00146	A_03495	9002	9853	284	-	0.4	2.09	0.75	1.61		12.3675	0			metH	Methionine synthase
contig00083	A_02566	11130	11693	188	-	1.35	1.87	0.32	1.28		51.8717	51.8717			frr	Ribosome-recycling factor
contig00011	A_00550	20365	21345	327	+	1	1.17	0.89	1.75		72.6994	72.6994			rmlD	dTDP-4-dehydrorhamnose reductase
contig00111	A_03085	4947	5129	61	-	1.2	1.45	1.18	0.97		0	0				hypothetical protein
contig00100	A_02891	5579	5920	114	-	1.1	0.98	0.4	2.29		55.7522	55.7522				hypothetical protein
contig00138	A_03430	7916	8701	262	+	1.39	0.93	1.16	1.27		22.2222	16.092			accD	Acetyl-coenzyme A carboxylase carboxyl transferase subunit beta
contig00038	A_01479	746	949	68	+	0.15	1.95	1.09	1.54		0	0				hypothetical protein
contig00601	A_04395	5	550	182	+	0.31	1.16	0.43	2.83		24.8619	24.8619			nicC	6-hydroxynicotinate 3-monooxygenase precursor
contig00010	A_00506	20962	21786	275	-	1.61	1.56	1.05	0.47		35.7664	27.7372				hypothetical protein
contig00020	A_00890	6309	6548	80	-	1.57	1.97	0.09	1.06		0	0				hypothetical protein
contig00126	A_03298	563	1069	169	+	1.03	0.89	1.45	1.31		17.8571	39.2857			thiB_2	Thiamine-binding periplasmic protein precursor
contig00022	A_00985	19482	21467	662	+	1.45	1.26	0.66	1.3		34.6445	41.3011			rpoD	RNA polymerase sigma factor RpoD
contig00001	A_00049	41278	42018	247	+	1.59	1.02	1.23	0.79		36.5854	33.7398			pmpR	Transcriptional regulatory protein PmpR
contig00002	A_00128	24450	25331	294	+	0.31	0.84	0.48	2.99		0	7.50853			flgE_1	Flagellar hook protein FlgE
contig00098	A_02853	1526	2164	213	-	1.49	1.66	0.53	0.92		31.1321	31.1321				Peptidyl-prolyl cis-trans isomerase cyp18
contig00099	A_02875	6286	7983	566	+	0.18	1.78	0.34	2.3		17.5221	16.8142				hypothetical protein
contig00149	A_03522	138	833	232	+	0.63	0.99	1.55	1.41		0	0				hypothetical protein
contig00189	A_03843	5373	6407	345	-	0.71	1.99	0.52	1.36		34.3023	37.2093			hemE	Uroporphyrinogen decarboxylase
contig00097	A_02845	11930	12292	121	+	0.95	1.01	0.93	1.67		37.5	50.8333			bigR	Biofilm growth-associated repressor
contig00012	A_00600	27950	28639	230	+	0.11	4.23	0.01	0.17		0	0				putative permease
contig00141	A_03446	158	577	140	+	1.12	2.9	0.27	0.23		15.8273	23.741			hmrR	HTH-type transcriptional regulator HmrR
contig00100	A_02902	12597	13136	180	-	0.95	1.38	0.44	1.74		26.8156	26.8156				hypothetical protein
contig00024	A_01057	21326	22960	545	-	0.96	1.51	0.93	1.1		16.5441	16.5441				murein L,D-transpeptidase
contig00111	A_03098	13385	14011	209	+	0.08	1.37	0.21	2.84		0	0			rhtB_4	Homoserine/homoserine lactone efflux protein
contig00001	A_00057	50680	51756	359	+	1.31	1.15	1.03	1		36.0335	39.6648				hypothetical protein
contig00258	A_04140	949	1401	151	+	1.89	1.06	0.55	0.99		30.6667	30.6667				SmpA / OmlA family protein
contig00493	A_04358	1208	1807	200	-	0.28	2.58	0.48	1.14		50.2513	54.2714			hemS_2	Hemin transport protein HemS
contig00021	A_00933	10958	11329	124	+	1.15	1.31	0.85	1.16		0	0				hypothetical protein
contig00010	A_00486	2878	3987	370	-	1.16	1.25	0.7	1.3		33.8753	36.5854			kpsD	Polysialic acid transport protein KpsD precursor
contig00041	A_01592	22977	23213	79	-	1.94	1.7	0.18	0.58		56.4103	56.4103			hfq	RNA-binding protein Hfq
contig00001	A_00069	62677	63795	373	+	0.84	0.95	0.46	2.12		65.0538	74.4624			oppA_1	Periplasmic oligopeptide-binding protein precursor
contig00021	A_00934	11326	11544	73	+	1.67	1.37	0.52	0.81		0	0				hypothetical protein
contig00005	A_00244	749	1609	287	+	0.84	0.79	0.65	2.07		0	0				hypothetical protein
contig00012	A_00583	14015	14503	163	-	0.6	1.05	1.01	1.68		35.8025	35.8025			purE	N5-carboxyaminoimidazole ribonucleotide mutase
contig00014	A_00686	27651	28412	254	-	0.31	0.36	0.33	3.34		35.9684	42.2925			paaC	1,2-phenylacetyl-CoA epoxidase, subunit C
contig00051	A_01858	7113	8060	316	+	0.09	1.13	0.37	2.74		0	0			pchR_1	Regulatory protein PchR
contig00107	A_03011	4691	4963	91	-	0.46	0.38	1.05	2.44		60	60				hypothetical protein
contig00149	A_03526	2759	3076	106	-	0.46	1.05	1.89	0.92		0	0				hypothetical protein
contig00046	A_01727	13667	14437	257	-	0.43	0.57	1.66	1.65		0	0				PAS domain protein
contig00053	A_01910	6832	8376	515	-	1.59	1.28	0.66	0.78		19.6498	19.4553			mlaA	putative phospholipid-binding lipoprotein MlaA precursor
contig00108	A_03030	6848	7534	229	-	1.17	1.57	0.77	0.8		0	0			wcaJ	UDP-glucose:undecaprenyl-phosphate glucose-1-phosphate transferase
contig00071	A_02323	5707	6177	157	-	1.55	1.62	0.3	0.83		0	0			rlmH	Ribosomal RNA large subunit methyltransferase H
contig00155	A_03574	4858	5349	164	-	0.47	1.12	0.67	2.03		23.9264	35.5828			coaD	Phosphopantetheine adenylyltransferase
contig00059	A_02051	3226	3804	193	+	1.28	0.89	1.54	0.57		14.5833	28.6458			ydjA	Putative NAD(P)H nitroreductase YdjA
contig00149	A_03523	1353	1610	86	+	0.77	1.19	1.03	1.29		0	0				hypothetical protein
contig00009	A_00451	7293	8438	382	-	1.67	1.25	0.45	0.9		51.706	44.357			glyA1_1	Serine hydroxymethyltransferase 1
contig00027	A_01157	28046	28876	277	+	1.34	1.24	0.79	0.89		19.2029	13.4058			tatB	Sec-independent protein translocase protein TatB
contig00053	A_01904	564	1748	395	+	0.91	0.86	0.8	1.63		66.2437	66.2437			tyrB	Aromatic-amino-acid aminotransferase
contig00109	A_03052	11891	12403	171	+	1.12	1.56	0.45	1.07		32.3529	40.5882				hypothetical protein
contig00164	A_03676	9078	9809	244	+	1.94	1.29	0.33	0.64		34.5679	37.4486			rhlE_1	ATP-dependent RNA helicase RhlE
contig00059	A_02060	9165	10757	531	-	1.45	1.15	0.86	0.74		41.8868	47.3585			aspS	Aspartate--tRNA ligase
contig00027	A_01141	13830	15065	412	-	1.35	0.97	0.95	0.9		45.0122	43.0657			lysC	Aspartokinase
contig00016	A_00760	19515	20357	281	-	0.61	0.98	0.65	1.93		28.9286	36.7857				hypothetical protein
contig00087	A_02648	9502	11163	554	+	1.24	0.96	0.65	1.32		17.179	20.7957			ftsZ	Cell division protein FtsZ
contig00028	A_01177	12649	13041	131	-	1.25	1.1	0.35	1.45		48.4615	48.4615			fabF_2	3-oxoacyl-[acyl-carrier-protein] synthase 2
contig00197	A_03909	3836	4369	178	+	1.17	1.3	0.84	0.84		46.3277	46.3277				hypothetical protein
contig00004	A_00198	6452	6685	78	-	1.97	1.31	0.52	0.34		0	0				hypothetical protein
contig00100	A_02895	9044	9415	124	-	1.54	1.08	0.79	0.68		20.3252	20.3252			ahcY_2	Adenosylhomocysteinase
contig00493	A_04359	2564	2761	66	-	0.21	2.64	0.25	0.99		0	0				hypothetical protein
contig00146	A_03488	3576	4463	296	+	1.37	0.77	1.18	0.75		24.0678	31.5254			purM	Phosphoribosylformylglycinamidine cyclo-ligase
contig00448	A_04334	1261	1899	213	+	1.31	1.18	0.48	1.1		25	35.3774			pntA_3	NAD(P) transhydrogenase subunit alpha
contig00045	A_01683	2959	4365	469	-	0.89	1.43	0.89	0.85		50.8547	54.0598			degP1	putative periplasmic serine endoprotease DegP-like precursor
contig00091	A_02718	247	702	152	+	1.05	0.78	1.49	0.73		0	15.2318			ibpA_2	Small heat shock protein IbpA
contig00023	A_01029	24901	25530	210	+	2.32	1.07	0.29	0.37		0	0				5,6-dimethylbenzimidazole synthase
contig00024	A_01060	24802	25092	97	-	0.4	0.31	0.98	2.36		0	0				Cytochrome c bacterial
contig00206	A_03965	6379	7926	516	+	0.38	1.19	0.47	2.01		35.1456	36.5049			ruvB_2	Holliday junction ATP-dependent DNA helicase RuvB
contig00001	A_00070	63795	64301	169	+	1.07	0.67	0.41	1.89		81.5476	81.5476			mppA	Periplasmic murein peptide-binding protein precursor
contig00078	A_02471	5706	6734	343	+	0.63	1.66	0.53	1.22		38.3041	38.3041			argC	N-acetyl-gamma-glutamyl-phosphate reductase
contig00010	A_00493	10355	10996	214	-	2.44	1.43	0.12	0.03		0	0			yhhQ	Inner membrane protein YhhQ
contig00153	A_03557	24	521	166	+	1.03	0.64	1.64	0.71		0	0				hypothetical protein
contig00008	A_00401	493	1275	261	-	0.64	1.58	0.82	0.97		58.8462	58.8462				DSBA-like thioredoxin domain protein
contig00051	A_01863	10798	11643	282	-	0.64	1.4	0.63	1.34		45.1957	45.5516			yclQ	putative ABC transporter solute-binding protein YclQ precursor
contig00098	A_02854	2157	2657	167	-	1.37	1.55	0.46	0.63		50.6024	77.1084				Peptidyl-prolyl cis-trans isomerase cyp18
contig00260	A_04153	4628	5593	322	-	1.65	1.16	0.75	0.45		39.5639	38.3178			accA	Acetyl-coenzyme A carboxylase carboxyl transferase subunit alpha
contig00005	A_00253	9895	10392	166	+	0.27	1.48	1.03	1.22		0	0				hypothetical protein
contig00033	A_01366	27360	27467	36	+	2.24	0.78	0.8	0.18		0	0				hypothetical protein
contig00100	A_02904	13835	14455	207	-	0.49	2.5	0.16	0.85		40.7767	55.8252				SCO1/SenC
contig00090	A_02706	8598	9158	187	-	1.49	1.3	0.46	0.73		26.3441	10.7527				NYN domain protein
contig00183	A_03822	6367	7755	463	-	0.92	1.03	0.55	1.48		0	0				hypothetical protein
contig00260	A_04148	527	1357	277	-	1.04	1.59	0.48	0.87		38.7681	44.5652				hypothetical protein
contig00045	A_01704	19991	20476	162	+	1.12	0.91	0.69	1.25		26.7081	22.3602			bfr	Bacterioferritin
contig00113	A_03123	4048	5076	343	-	1.77	1.08	0.46	0.65		0	0			apbE_2	Thiamine biosynthesis lipoprotein ApbE precursor
contig00044	A_01665	15886	17004	373	-	0.98	1.53	0.57	0.87		52.957	61.828			dnaN	DNA polymerase III subunit beta
contig00243	A_04082	2827	3900	358	-	0.31	2.43	0.21	1		61.3445	59.1036			acsE	5-methyltetrahydrofolate:corrinoid/iron-sulfur protein co-methyltransferase
contig00083	A_02565	10862	11086	75	-	1.58	0.99	0.32	1.05		0	0			uppS	Isoprenyl transferase
contig00037	A_01474	23550	24017	156	+	0.89	1.07	0.92	1.05		43.2258	37.4194				Yqey-like protein
contig00012	A_00599	27576	27950	125	+	0	3.84	0.08	0		0	0				putative permease
contig00017	A_00799	15263	16153	297	-	0.8	0.64	1.5	0.97		31.4189	32.7703				putative parvulin-type peptidyl-prolyl cis-trans isomerase precursor
contig00081	A_02515	1743	2111	123	+	0.91	1.64	0.45	0.9		0	22.9508				putative oxoacyl-(acyl carrier protein) reductase
contig00012	A_00595	25036	25356	107	+	1.17	0.93	1.07	0.73		0	0				Membrane fusogenic activity
contig00004	A_00205	11298	12122	275	+	0.71	1.44	0.93	0.81		39.4161	39.4161			pssM	Exopolysaccharide glucosyl ketal-pyruvate-transferase
contig00014	A_00663	8791	9519	243	+	0.96	0.76	1.12	1.05		35.5372	40.4959			cgtA_1	GTPase Obg/CgtA
contig00817	A_04421	158	2206	683	+	1.39	0.86	0.96	0.67		35.044	35.044			purL	Phosphoribosylformylglycinamidine synthase 2
contig00036	A_01435	7191	8333	381	+	0.27	0.76	0.8	2.04		42.8947	42.1053			sbcD	Nuclease SbcCD subunit D
contig00163	A_03661	6644	7006	121	+	1.9	0.27	1.54	0.16		0	0			hslO_2	33 kDa chaperonin
contig00072	A_02355	13709	14848	380	+	1.02	0.85	1.07	0.91		21.372	21.372				hypothetical protein
contig00086	A_02623	4285	4995	237	+	0.92	0.89	0.97	1.07		19.0678	19.0678			ftsH_1	ATP-dependent zinc metalloprotease FtsH
contig00251	A_04120	1994	3538	515	+	1.07	1.22	0.65	0.91		40.0778	40.4669			ileS_2	Isoleucine--tRNA ligase
contig00017	A_00796	13181	13306	42	-	0.58	1.05	0.8	1.41		0	0				hypothetical protein
contig00056	A_01990	14820	16049	410	+	1.23	1.02	0.56	1.02		38.1418	35.6968			fabB	3-oxoacyl-[acyl-carrier-protein] synthase 1
contig00071	A_02327	8605	9906	434	+	1.07	1.68	0.6	0.48		20.7852	29.0993			leuC	3-isopropylmalate dehydratase large subunit
contig00641	A_04404	757	1518	254	+	1.77	1.42	0.31	0.33		0	0				hypothetical protein
contig00065	A_02222	11487	12014	176	+	1.11	0.55	1.49	0.67		21.1429	16			gshB_2	Glutathione synthetase
contig00081	A_02522	6821	8215	465	-	1.07	1.03	0.61	1.11		34.0517	34.0517			bamB	Outer membrane protein assembly factor BamB precursor
contig00187	A_03830	2521	3207	229	-	0.85	0.98	1.28	0.71		48.6842	41.6667			yycF	Transcriptional regulatory protein YycF
contig00023	A_01027	24094	24390	99	+	1.27	0.75	1.4	0.4		0	0				chorismate mutase
contig00017	A_00813	30395	31288	298	+	1.18	1.18	0.66	0.79		32.9966	37.037			gtaB	UTP--glucose-1-phosphate uridylyltransferase
contig00038	A_01480	949	1635	229	+	0.21	2.06	0.54	1		0	0				colicin uptake protein TolQ
contig00149	A_03524	2094	2666	191	+	0.55	0.87	1.33	1.06		0	0				hypothetical protein
contig00035	A_01408	9907	10335	143	+	0.51	0.79	1.08	1.42		0	0				Glutathione-dependent formaldehyde-activating enzyme
contig00141	A_03448	1441	2046	202	+	0.77	2.44	0.2	0.36		0	0			cueO_2	Blue copper oxidase CueO precursor
contig00093	A_02768	14342	15610	423	+	0.5	1.64	0.66	0.96		55.2133	46.4455			ylxH	Flagellum site-determining protein YlxH
contig00006	A_00307	13033	13212	60	+	0.81	0.97	0.76	1.2		0	0				hypothetical protein
contig00215	A_04003	6737	7294	186	-	0.06	0.05	1.59	2.04		31.8919	31.8919			mdeA_1	Methionine gamma-lyase
contig00981	A_04437	1849	2403	185	-	1.09	0.91	1.42	0.32		16.3043	16.3043			sohB	putative protease SohB
contig00035	A_01410	11028	11351	108	+	1.06	0.94	0.64	1.09		0	0				hypothetical protein
contig00004	A_00202	8463	9521	353	+	0.9	1.46	0.58	0.79		0	0			nifS	Cysteine desulfurase
contig00109	A_03055	13262	13498	79	-	1.15	1.32	0.51	0.75		0	0				hypothetical protein
contig00039	A_01532	17538	18731	398	-	0.98	0.92	0.89	0.92		11.0831	13.602			nadB	L-aspartate oxidase
contig00089	A_02687	11277	11678	134	+	0.44	0.64	0.82	1.8		0	0				hypothetical protein
contig00093	A_02760	4989	5237	83	-	0.88	0.95	0.6	1.26		32.9268	0				hypothetical protein
contig00197	A_03907	1708	3297	530	+	0.52	1.37	0.66	1.13		67.2968	62.7599			purH	Bifunctional purine biosynthesis protein PurH
contig00006	A_00335	31964	32182	73	+	0.24	0.64	1.54	1.26		0	0			fadJ_1	Fatty acid oxidation complex subunit alpha
contig00028	A_01180	14617	15354	246	-	1.36	0.86	0.58	0.88		43.2653	43.2653			fabG_2	3-oxoacyl-[acyl-carrier-protein] reductase FabG
contig00106	A_02997	5931	6827	299	-	1.53	0.88	0.18	1.07		8.38926	8.38926			ugpA	sn-glycerol-3-phosphate transport system permease protein UgpA
contig00063	A_02168	4801	5406	202	+	1.55	1.24	0.51	0.36		0	0				hypothetical protein
contig00081	A_02514	1399	1743	115	+	1.03	1.65	0.58	0.4		33.3333	43.8596			acr1_1	Fatty acyl-CoA reductase
contig00065	A_02221	11074	11490	139	+	1	0.6	1.58	0.47		0	13.0435			gshB_1	Glutathione synthetase
contig00098	A_02866	10642	11445	268	-	0.95	0.91	1.08	0.71		32.9588	32.2097			cysE	Serine acetyltransferase
contig00010	A_00485	2230	2835	202	-	0.67	0.78	0.66	1.52		35.3234	43.2836			rutB	Peroxyureidoacrylate/ureidoacrylate amidohydrolase RutB
contig00021	A_00920	279	959	227	-	0.57	1.5	0.21	1.35		35.8407	47.7876			pyrE	Orotate phosphoribosyltransferase
contig00035	A_01420	18301	19176	292	+	1.15	1.31	0.5	0.65		43.9863	37.457			dapA_1	4-hydroxy-tetrahydrodipicolinate synthase
contig00083	A_02573	15832	16278	149	+	0.91	0.92	0.19	1.58		34.4595	34.4595			ssb	Single-stranded DNA-binding protein
contig00163	A_03660	6009	6662	218	+	1.83	0.49	1.03	0.24		10.1382	10.1382			hslO_1	33 kDa chaperonin
contig00023	A_01023	20953	22482	510	+	0.86	0.78	1.13	0.82		30.0589	26.1297			ffh	Signal recognition particle protein
contig00026	A_01121	24883	25470	196	-	0.71	0.97	0.11	1.8		33.8462	25.1282				Autoinducer synthetase
contig00111	A_03079	980	1750	257	+	0.43	1.87	0.31	0.96		0	0			dsbD_2	Thiol:disulfide interchange protein DsbD precursor
contig00016	A_00749	9286	9957	224	-	0.33	0.32	0.5	2.42		0	0				hypothetical protein
contig00121	A_03236	7689	8654	322	+	0.56	0.97	0.52	1.52		26.7913	38.6293			pyrB	Aspartate carbamoyltransferase
contig00039	A_01534	20026	20286	87	-	1.24	0.69	1.48	0.15		0	0				hypothetical protein
contig00012	A_00601	28783	29133	117	+	0.92	1.41	0.49	0.73		0	0			nhaA_1	Na(+)/H(+) antiporter NhaA
contig00090	A_02709	10355	11575	407	+	1.42	1.01	0.64	0.48		0	0			rsh_1	GTP pyrophosphokinase rsh
contig00251	A_04119	630	1997	456	+	0.79	0.94	0.88	0.94		28.3516	32.967			ileS_1	Isoleucine--tRNA ligase
contig00014	A_00664	9516	9821	102	+	0.79	0.66	1.45	0.64		0	0			cgtA_2	GTPase Obg/CgtA
contig00089	A_02674	3123	4946	608	-	1.8	0.78	0.7	0.26		17.2982	17.2982			typA	GTP-binding protein TypA/BipA
contig00089	A_02686	10816	11313	166	+	0.46	0.78	0.92	1.38		0	0			hlyA_4	Hemolysin, chromosomal
contig00106	A_03003	11093	11347	85	-	0.45	1.58	0.36	1.15		0	0				hypothetical protein
contig00111	A_03077	74	556	161	+	1.32	1.32	0.47	0.41		0	0				hypothetical protein
contig00016	A_00767	25986	26528	181	+	0.38	0.59	0.39	2.13		0	0			intA_1	Prophage CP4-57 integrase
contig00072	A_02347	5882	6802	307	-	1.09	0.5	1.36	0.53		52.9412	70.5882			ppaC	putative manganese-dependent inorganic pyrophosphatase
contig00183	A_03821	4316	6376	687	-	0.61	0.82	0.43	1.62		0	0				hypothetical protein
contig00148	A_03517	5770	7578	603	-	1.25	0.85	0.88	0.48		9.46844	14.4518			yidC	Membrane protein insertase YidC
contig00045	A_01690	7729	7899	57	-	0.98	0.77	1.13	0.57		0	0				hypothetical protein
contig00095	A_02812	14378	14902	175	-	0.85	2.1	0.08	0.41		0	0				hypothetical protein
contig00053	A_01914	11573	12034	154	+	0.47	0.78	0.87	1.31		29.4118	39.2157				Endoribonuclease L-PSP
contig00095	A_02813	14906	15280	125	-	0.67	1.61	0.15	0.99		0	0				hypothetical protein
contig00137	A_03412	5610	8045	812	+	1.22	0.69	0.87	0.63		19.1122	19.1122			secD	Protein translocase subunit SecD
contig00005	A_00274	25851	26213	121	+	0	0.98	0.1	2.32		29.1667	30			calB_1	Coniferyl aldehyde dehydrogenase
contig00054	A_01932	4453	4719	89	+	0.55	1.62	0.27	0.96		60.2273	60.2273				hypothetical protein
contig00147	A_03503	4976	6301	442	+	1.06	1.08	0.44	0.81		31.746	30.6122			gltX1	Glutamate--tRNA ligase 1
contig00243	A_04083	3907	4851	315	-	0.25	1.78	0.25	1.1		0	0				hypothetical protein
contig00004	A_00199	6718	7371	218	-	1.48	1.07	0.38	0.45		23.0415	23.0415				Alpha/beta hydrolase family protein
contig00007	A_00390	29639	31981	781	-	0.21	3.07	0.04	0.06		0	0			cadA	putative cadmium-transporting ATPase
contig00040	A_01550	4673	5458	262	-	1.29	0.72	1.1	0.27		43.295	47.8927			suhB_2	Inositol-1-monophosphatase
contig00009	A_00452	8438	8584	49	-	1.07	1	0.63	0.67		54.1667	54.1667			glyA1_2	Serine hydroxymethyltransferase 1
contig00042	A_01616	17939	18457	173	-	0.95	0.64	1.03	0.75		0	0				phage T7 F exclusion suppressor FxsA
contig00437	A_04328	2008	3087	360	+	1.14	0.64	0.84	0.74		58.7744	58.7744			prs	Ribose-phosphate pyrophosphokinase
contig00182	A_03804	300	779	160	+	0.78	2.2	0.25	0.12		0	0				hypothetical protein
contig00085	A_02594	90	380	97	+	0.72	0.81	1.2	0.61		0	0				hypothetical protein
contig00008	A_00420	19461	20198	246	+	1.3	1.03	0.63	0.37		53.4694	49.7959			gatB_1	Aspartyl/glutamyl-tRNA(Asn/Gln) amidotransferase subunit B
contig00053	A_01903	2	559	186	+	0.77	0.82	0.55	1.19		43.7838	43.7838			sseA	3-mercaptopyruvate sulfurtransferase
contig00060	A_02092	7574	7843	90	-	0.85	0.88	0.66	0.94		0	0				hypothetical protein
contig00293	A_04220	4409	4546	46	+	1.44	1.01	0.31	0.57		0	0			coaX_2	Type III pantothenate kinase
contig00164	A_03675	8219	8851	211	+	0.31	0.81	0.38	1.82		0	0				hypothetical protein
contig00193	A_03879	4914	6176	421	-	0.28	0.97	0.29	1.78		21.1905	27.1429			ubiH	2-octaprenyl-6-methoxyphenol hydroxylase
contig00328	A_04267	4239	5003	255	+	1.62	0.78	0.59	0.33		57.874	53.5433			purC	Phosphoribosylaminoimidazole-succinocarboxamide synthase
contig00081	A_02511	2	238	79	+	1.81	0.47	0.45	0.58		38.4615	0			purF_1	Amidophosphoribosyltransferase precursor
contig00004	A_00194	553	3303	917	-	1.22	0.83	0.33	0.93		23.69	19.214			gyrA	DNA gyrase subunit A
contig00014	A_00688	28709	29698	330	-	0.06	0.32	0.38	2.53		0	18.2371			paaA_2	1,2-phenylacetyl-CoA epoxidase, subunit A
contig00448	A_04332	331	1074	248	+	1.14	1.08	0.22	0.84		31.5789	36.0324			pntA_1	NAD(P) transhydrogenase subunit alpha
contig00243	A_04085	5466	6578	371	+	0.79	0.67	0.92	0.9		0	0			gppA_2	Guanosine-5'-triphosphate,3'-diphosphate pyrophosphatase
contig00206	A_03956	933	1163	77	-	0.18	1.69	0.47	0.93		0	0				hypothetical protein
contig00037	A_01460	11226	11828	201	+	0.67	0.84	0.78	0.97		23.5	30			glmM_2	Phosphoglucosamine mutase
contig00032	A_01305	1675	1953	93	-	0.94	1.12	0.56	0.63		0	0				Putative thiamine biosynthesis protein
contig00095	A_02797	1204	2331	376	+	0.99	0.66	0.89	0.71		26.6667	22.4			prfB	Peptide chain release factor 2
contig00106	A_02993	2259	2615	119	+	1.08	0.99	0.3	0.88		0	0				hypothetical protein
contig00050	A_01844	13940	14332	131	-	0.93	0.27	0.2	1.84		34.6154	28.4615			hpcD	5-carboxymethyl-2-hydroxymuconate Delta-isomerase
contig00083	A_02567	12000	12785	262	-	1.13	0.85	0.35	0.9		49.4253	49.4253			pyrH	Uridylate kinase
contig00011	A_00540	13075	14160	362	-	0.75	0.66	0.24	1.57		67.59	65.097				Monocarboxylate 2-oxoacid-binding periplasmic protein precursor
contig00530	A_04368	2528	2989	154	+	0.86	0.32	0.09	1.95		16.3399	16.3399				hypothetical protein
contig00039	A_01529	16320	16487	56	-	0.75	0.87	0.77	0.82		0	0			nadC_1	Nicotinate-nucleotide pyrophosphorylase [carboxylating]
contig00028	A_01176	11489	12649	387	-	1.09	0.96	0.43	0.72		18.1347	13.7306				putative aminodeoxychorismate lyase
contig00105	A_02982	8976	9443	156	+	2.7	0.13	0.2	0.17		16.7742	25.8065			cycP	Cytochrome c' precursor
contig00201	A_03941	5576	6313	246	+	0.99	1.1	0.31	0.8		33.4694	33.4694				hypothetical protein
contig00197	A_03911	6014	7330	439	+	0.37	0.82	1.03	0.97		31.7352	28.9954				Peptidase M16 inactive domain protein
contig00032	A_01312	7102	8277	392	+	0.96	1.14	0.26	0.82		18.9258	14.0665				hypothetical protein
contig00169	A_03723	8006	8926	307	+	0.57	0.78	1.02	0.81		14.7059	19.281			yedY_2	Sulfoxide reductase catalytic subunit YedY precursor
contig00187	A_03835	7164	7682	173	+	1.21	1.46	0.17	0.34		57.5581	57.5581				hypothetical protein
contig00024	A_01059	24143	24805	221	-	0.31	0.36	0.67	1.83		0	0				Prokaryotic cytochrome b561
contig00034	A_01373	3209	4885	559	+	0.6	0.96	1.21	0.4		37.9928	40.3226			fhs	Formate--tetrahydrofolate ligase
contig00083	A_02556	1754	2551	266	-	0.65	0.54	0.78	1.2		8.67925	15.0943			lpxA	Acyl-[acyl-carrier-protein]--UDP-N-acetylglucosamine O-acyltransferase
contig00096	A_02827	13473	14510	346	-	0.39	0.65	1.04	1.09		33.6232	33.6232				Imelysin
contig00038	A_01482	2019	2630	204	+	0.14	1.63	0.43	0.96		0	0				Biopolymer transport protein ExbD/TolR
contig00162	A_03648	7466	8788	441	+	0.51	0.92	0.68	1.05		0	0				hypothetical protein
contig00385	A_04297	1299	1892	198	+	0.49	0.96	0.65	1.05		40.6091	22.335			clpA_1	ATP-dependent Clp protease ATP-binding subunit ClpA
contig00001	A_00023	18549	19379	277	+	1.03	0.86	0.7	0.54		53.2609	58.6957			gatA_2	Glutamyl-tRNA(Gln) amidotransferase subunit A
contig00005	A_00289	34926	35711	262	-	0.81	1.76	0.29	0.27		0	0				Nickel uptake substrate-specific transmembrane region
contig00035	A_01402	2963	3310	116	+	0.66	0.92	0.82	0.73		0	0			ysnE_1	putative N-acetyltransferase YsnE
contig00042	A_01607	11766	13037	424	-	1.37	0.75	0.59	0.42		34.7518	36.8794			rho	hypothetical protein
contig00078	A_02472	6785	6994	70	+	0.35	1.16	0.68	0.94		0	0			ccmE_1	Cytochrome c-type biogenesis protein CcmE
contig00160	A_03618	3822	4229	136	-	0.72	0.75	0.7	0.96		30.3704	30.3704			lptD_2	LPS-assembly protein LptD
contig00043	A_01631	5386	5595	70	-	0.75	0.53	0.72	1.12		0	0				hypothetical protein
contig00049	A_01803	484	933	150	+	1.18	0.69	0.64	0.61		0	0				hypothetical protein
contig00004	A_00209	14718	15311	198	+	0.84	1.64	0.24	0.4		0	0				Yip1 domain protein
contig00063	A_02181	17914	18165	84	+	0.75	1.24	0.34	0.78		57.8313	59.0361				GcrA cell cycle regulator
contig00035	A_01409	10345	10974	210	+	0.75	0.63	0.77	0.96		51.6746	41.6268			cobO	Cob(I)yrinic acid a,c-diamide adenosyltransferase
contig00001	A_00089	80026	81888	621	-	0.63	0.79	0.48	1.2		38.2258	36.4516				Purine-binding protein precursor
contig00045	A_01702	18162	19475	438	-	1.17	0.75	0.42	0.76		39.5881	40.0458			purA	Adenylosuccinate synthetase
contig00448	A_04333	1058	1249	64	+	1.47	0.87	0.15	0.61		65.0794	65.0794			pntA_2	NAD(P) transhydrogenase subunit alpha
contig00075	A_02416	11648	12400	251	+	0.65	0.88	0.83	0.73		16	16			ytpA	Phospholipase YtpA
contig00008	A_00439	34315	34761	149	+	0.75	0.65	0.8	0.88		44.5946	44.5946			tyrS_2	Tyrosine--tRNA ligase
contig00040	A_01565	21709	22272	188	-	1.04	0.81	0.81	0.42		31.5508	31.5508			efp	Elongation factor P
contig00041	A_01581	9873	10529	219	+	0.97	1.14	0.61	0.36		22.4771	22.4771				DSBA-like thioredoxin domain protein
contig00066	A_02241	6862	7209	116	-	0.3	0.8	0.8	1.18		0	0			rsbV	Anti-sigma-B factor antagonist
contig00100	A_02901	11963	12631	223	-	0.53	1.08	0.36	1.11		20.7207	15.3153				hypothetical protein
contig00601	A_04398	2453	3115	221	-	1.16	0.43	1.07	0.41		0	0				hypothetical protein
contig00045	A_01682	2810	2977	56	-	0.56	1.2	1.07	0.23		0	0				hypothetical protein
contig00075	A_02424	18383	18649	89	-	1.1	1.04	0.48	0.44		0	0				Prolyl oligopeptidase family protein
contig00025	A_01088	22630	23226	199	+	1.05	0.73	0.75	0.52		26.7677	26.7677			recR	Recombination protein RecR
contig00106	A_02994	2936	3475	180	-	1.29	0.54	0.24	0.98		32.9609	20.6704			glk	Glucokinase
contig00200	A_03928	753	1274	174	+	0.12	1.37	0.21	1.35		0	0			hmuU_6	Hemin transport system permease protein HmuU
contig00008	A_00421	20144	20974	277	+	1.28	0.78	0.57	0.42		61.5942	55.4348			gatB_2	Aspartyl/glutamyl-tRNA(Asn/Gln) amidotransferase subunit B
contig00076	A_02428	5123	5698	192	+	0.53	0.74	0.25	1.53		0	0				Bacterial SH3 domain protein
contig00012	A_00571	1953	2489	179	-	0.64	1.06	0.28	1.06		0	0				hypothetical protein
contig00083	A_02572	15021	15638	206	-	1.06	0.65	0.47	0.86		0	0			slt_4	Soluble lytic murein transglycosylase precursor
contig00029	A_01202	956	1585	210	+	1.09	0.83	0.92	0.19		18.1818	11.9617				Major NAD(P)H-flavin oxidoreductase
contig00037	A_01449	43	894	284	+	0.93	0.91	0.57	0.62		45.2297	20.4947			glyQ	Glycine--tRNA ligase alpha subunit
contig00001	A_00087	78686	79135	150	-	2.69	0.15	0.1	0.09		0	0				EF hand
contig00033	A_01340	5817	6218	134	-	0.73	0.83	0.59	0.88		27.0677	34.5865				hypothetical protein
contig00243	A_04086	6698	7186	163	-	0.9	0.6	0.67	0.84		0	0				hypothetical protein
contig00008	A_00435	31857	32210	118	+	0.21	1.69	0.2	0.89		73.5043	73.5043				hypothetical protein
contig00126	A_03297	123	536	138	+	0.86	0.81	0.45	0.85		17.5182	17.5182			thiB_1	Thiamine-binding periplasmic protein precursor
contig00303	A_04241	5288	5704	139	-	2.2	0.4	0.14	0.23		0	0				hypothetical protein
contig00099	A_02878	9727	11406	560	+	0.19	1.18	0.2	1.4		21.4669	19.4991			epsE	Type II secretion system protein E
contig00029	A_01207	5267	5617	117	+	0.62	1.37	0.08	0.89		0	0			trpF_1	N-(5'-phosphoribosyl)anthranilate isomerase
contig00012	A_00582	12946	14022	359	-	0.41	0.61	0.54	1.4		41.0615	32.9609			purK	N5-carboxyaminoimidazole ribonucleotide synthase
contig00105	A_02984	9584	10066	161	+	2.4	0.2	0.07	0.28		0	0				hypothetical protein
contig00124	A_03294	10800	11117	106	+	0.85	0.61	1.24	0.25		30.4762	30.4762			macB	Macrolide export ATP-binding/permease protein MacB
contig00028	A_01191	22376	22783	136	+	0.38	0.68	0.39	1.49		0	0				hypothetical protein
contig00204	A_03946	868	1119	84	-	1.41	0.86	0.2	0.47		0	0			greA_1	Transcription elongation factor GreA
contig00293	A_04222	4917	5411	165	-	0.82	0.86	0.35	0.91		0	0				hypothetical protein
contig00003	A_00184	34117	34419	101	-	0.48	0.76	0.99	0.71		0	0				hypothetical protein
contig00005	A_00256	12800	13624	275	+	0.18	1.56	0.56	0.64		14.9635	27.3723				Ankyrin repeats (3 copies)
contig00083	A_02571	14020	14862	281	+	0.32	0.4	0.64	1.58		10	10			araC	Arabinose operon regulatory protein
contig00115	A_03161	12858	13358	167	-	1.25	0.58	0.84	0.27		19.2771	19.2771			dapD	2,3,4,5-tetrahydropyridine-2,6-dicarboxylate N-succinyltransferase
contig00090	A_02715	15073	15195	41	+	1.71	0.68	0.06	0.48		0	0				hypothetical protein
contig00021	A_00937	13351	14208	286	-	0.78	0.71	0.37	1.07		24.9123	24.9123				hypothetical protein
contig00161	A_03636	7672	8646	325	-	0.88	0.89	0.49	0.66		5.8642	13.2716			fabH_2	3-oxoacyl-[acyl-carrier-protein] synthase 3
contig00218	A_04008	3293	3742	150	+	0.97	0.76	0.19	1		26.8456	26.8456			moaE	Molybdopterin synthase catalytic subunit
contig00016	A_00757	16870	17229	120	+	0.17	0.79	0.26	1.69		42.8571	26.8908				hypothetical protein
contig00074	A_02401	16922	17200	93	-	1.01	1.4	0.15	0.35		38.0435	57.6087				hypothetical protein
contig00109	A_03051	9464	11488	675	-	1.29	0.58	0.64	0.4		35.7567	41.2463			tktA	Transketolase 1
contig00190	A_03847	9	551	181	+	0.6	0.73	0.53	1.05		55.5556	55.5556			dsbE	Thiol:disulfide interchange protein DsbE
contig00078	A_02481	11322	11792	157	+	0.66	1.27	0.18	0.79		0	0			ccmH_1	Cytochrome c-type biogenesis protein CcmH precursor
contig00034	A_01397	24458	24685	76	-	0.14	0.46	0.91	1.38		0	0				hypothetical protein
contig00042	A_01623	24082	24639	186	-	0.8	0.36	1.31	0.42		0	12.973			hslV	ATP-dependent protease subunit HslV
contig00043	A_01630	4433	5446	338	-	0.47	0.61	0.29	1.52		40.3561	37.3887				TelA-like protein
contig00045	A_01700	15348	17699	784	+	0.44	0.59	0.31	1.55		16.092	19.2848				hypothetical protein
contig00047	A_01760	18269	19339	357	-	0.88	0.87	0.39	0.75		35.9551	43.2584			pseI	Pseudaminic acid synthase
contig00108	A_03026	4524	5177	218	-	0.72	0.98	0.47	0.72		11.9816	0			bdbD_2	Disulfide bond formation protein D precursor
contig00022	A_00994	27421	27978	186	-	0.54	0.83	0.56	0.95		59.4595	66.4865				hypothetical protein
contig00024	A_01061	25089	26216	376	-	0.4	0.42	0.72	1.34		16.8	10.4				Cytochrome c bacterial
contig00034	A_01398	24689	26101	471	-	0.77	0.78	0.36	0.97		12.1277	9.78723			pulD_1	Type II secretion system protein D precursor
contig00148	A_03516	5018	5770	251	-	0.97	0.73	0.74	0.44		30	30				MOSC domain protein
contig00010	A_00509	23722	24207	162	-	0.09	0.73	0.24	1.81		32.2981	41.6149				hypothetical protein
contig00014	A_00687	28412	28696	95	-	0.11	0.34	0.15	2.27		0	0			paaB	1,2-phenylacetyl-CoA epoxidase, subunit B
contig00033	A_01357	18725	20671	649	-	0.9	1.02	0.41	0.54		41.821	41.6667			thrS	Threonine--tRNA ligase
contig00008	A_00427	24609	25580	324	+	1.06	0.8	0.46	0.54		56.6563	53.5604			cobS_1	Aerobic cobaltochelatase subunit CobS
contig00011	A_00536	7509	9101	531	-	0.59	0.7	0.32	1.25		43.7736	50.1887			gsiB_1	Glutathione-binding protein GsiB precursor
contig00121	A_03238	9093	9533	147	+	0.64	0.5	0.39	1.33		0	0				hypothetical protein
contig00056	A_01987	12909	13325	139	-	0.98	0.77	0.55	0.56		0	0			perR	Peroxide-responsive repressor PerR
contig00010	A_00524	35582	35839	86	-	0.73	0.7	0.28	1.14		60	60				hypothetical protein
contig00022	A_00976	12326	12886	187	-	0.87	0.77	0.79	0.42		22.5806	22.5806			yecD	Isochorismatase family protein YecD
contig00328	A_04268	5110	5340	77	+	1.36	0.78	0.37	0.34		53.9474	53.9474				phosphoribosylformylglycinamidine synthase subunit PurS
contig00239	A_04064	6685	6936	84	-	1	1.38	0.23	0.23		0	0				hypothetical protein
contig00015	A_00725	26646	26849	68	-	1.18	0.72	0.35	0.58		0	0				hypothetical protein
contig00029	A_01224	19544	20260	239	-	0.1	0.48	1.57	0.68		27.3109	27.3109			yceI	Protein YceI
contig00056	A_01991	16059	16847	263	+	0.83	0.81	0.42	0.77		46.1832	56.1069			fabI_2	Enoyl-[acyl-carrier-protein] reductase [NADH] FabI
contig00096	A_02825	11677	12285	203	-	0.43	0.3	0.27	1.83		19.3069	19.3069				hypothetical protein
contig00146	A_03490	5349	6509	387	+	1.2	0.77	0.57	0.29		30.829	28.2383			rnd_1	Ribonuclease D
contig00071	A_02316	69	341	91	+	0.5	0.56	0.97	0.79		0	0				hypothetical protein
contig00042	A_01621	22112	23419	436	-	0.6	0.55	1.17	0.49		25.7471	20.4598			hslU	ATP-dependent protease ATPase subunit HslU
contig00012	A_00579	10746	12098	451	+	1.21	0.93	0.35	0.32		35.1111	38.6667			proS_1	Proline--tRNA ligase
contig00106	A_02990	138	797	220	+	1.19	1.38	0.06	0.18		24.2009	27.3973			zwf_4	Glucose-6-phosphate 1-dehydrogenase
contig00204	A_03950	2601	4253	551	+	0.86	0.6	0.63	0.72		38	43.4545				Electron transfer flavoprotein-ubiquinone oxidoreductase
contig00071	A_02318	868	1236	123	-	0.54	0.58	0.78	0.9		0	0			rppH	RNA pyrophosphohydrolase
contig00039	A_01531	17272	17604	111	+	0.41	0.61	0.84	0.94		0	0				hypothetical protein
contig00023	A_01024	22501	23052	184	+	0.83	0.68	0.57	0.71		0	0				hypothetical protein
contig00093	A_02761	5237	5848	204	-	0.61	0.68	0.54	0.96		16.7488	16.7488				hypothetical protein
contig00303	A_04238	3299	3706	136	-	1.41	0.26	0.88	0.24		19.2593	19.2593				Carboxymuconolactone decarboxylase family protein
contig00008	A_00438	33506	34330	275	+	0.9	0.98	0.64	0.26		23.3577	23.3577			tyrS_1	Tyrosine--tRNA ligase
contig00141	A_03449	2090	2668	193	-	0.63	1.58	0.1	0.47		14.5833	0				hypothetical protein
contig00073	A_02362	1267	1356	30	-	0.12	0	0.24	2.42		0	0				hypothetical protein
contig00015	A_00713	16531	17022	164	-	1.91	0.14	0.12	0.6		0	0				Cytochrome b562
contig00089	A_02672	61	2706	882	+	0.95	0.72	0.44	0.66		35.1873	44.6084			alaS_3	Alanine--tRNA ligase
contig00310	A_04252	3735	3929	65	+	0.91	1	0.26	0.6		53.125	0				Zinc-finger domain protein
contig00056	A_01977	2638	3804	389	-	1.12	0.43	0.74	0.47		54.6392	54.6392			metK	S-adenosylmethionine synthase
contig00293	A_04221	4519	4974	152	-	0.85	0.91	0.27	0.73		0	0				hypothetical protein
contig00029	A_01228	22290	22493	68	+	0.82	0.68	0.67	0.58		0	0				hypothetical protein
contig00159	A_03606	4761	5939	393	+	0.49	0.41	0.36	1.49		58.9286	58.9286			phbA	Acetyl-CoA acetyltransferase
contig00668	A_04414	2850	3113	88	-	0.08	1.5	0.65	0.52		0	0				hypothetical protein
contig00098	A_02851	14	193	60	+	0.76	0.74	0.48	0.76		0	0			trpE	Anthranilate synthase component 1
contig00022	A_00960	894	1310	139	+	2	0.37	0.07	0.28		0	0				hypothetical protein
contig00037	A_01452	2549	2671	41	+	0.85	0.51	0.88	0.48		0	0			gltS_2	Sodium/glutamate symport carrier protein
contig00043	A_01640	13588	14808	407	+	0.66	0.57	0.74	0.75		39.6552	41.6256			ftsY	Signal recognition particle receptor FtsY
contig00044	A_01662	12024	14147	708	-	0.84	0.73	0.41	0.73		31.5417	35.9264			gyrB_2	DNA gyrase subunit B
contig00037	A_01459	10484	11206	241	+	0.68	0.92	0.34	0.76		16.25	16.25			glmM_1	Phosphoglucosamine mutase
contig00106	A_03005	11820	13103	428	-	0.32	1.04	0.47	0.87		44.4965	41.9204				hypothetical protein
contig00271	A_04175	715	2256	514	+	1.1	0.34	0.69	0.57		42.3002	48.9279			dppA_4	Periplasmic dipeptide transport protein precursor
contig00043	A_01627	1513	2754	414	-	0.42	0.47	0.56	1.24		19.1283	19.1283				SPFH domain / Band 7 family protein
contig00197	A_03910	4659	6014	452	+	0.46	0.99	0.69	0.55		35.0333	40.5765			ptrA	Protease 3 precursor
contig00007	A_00389	29063	29572	170	-	0.25	1.77	0.29	0.38		0	0				L,D-transpeptidase catalytic domain
contig00017	A_00798	13949	15250	434	-	0.56	0.74	0.8	0.59		18.9376	14.3187			argJ	Arginine biosynthesis bifunctional protein ArgJ
contig00072	A_02359	17364	18113	250	+	0.58	1.22	0.16	0.73		10.4418	30.9237			fixK	Nitrogen fixation regulation protein FixK
contig00023	A_01020	19670	20098	143	-	0.83	0.29	1.15	0.41		0	0				hypothetical protein
contig00122	A_03247	1656	2345	230	+	0.24	2.33	0.02	0.09		0	0			czcD_4	Cadmium, cobalt and zinc/H(+)-K(+) antiporter
contig00204	A_03945	506	898	131	+	0.77	0.88	0.33	0.7		0	0				hypothetical protein
contig00001	A_00066	58101	58709	203	+	0.87	0.58	0.68	0.55		29.703	29.703				hypothetical protein
contig00014	A_00656	2468	2623	52	+	1.14	0.31	0.97	0.25		70.5882	70.5882			dctD_1	C4-dicarboxylate transport transcriptional regulatory protein DctD
contig00086	A_02627	6156	7055	300	+	1.1	0.65	0.62	0.3		16.7224	12.3746				hypothetical protein
contig00012	A_00598	27237	27572	112	+	0.03	2.63	0	0		0	0				Helix-turn-helix domain protein
contig00040	A_01549	4429	4605	59	-	1.07	0.91	0.45	0.22		0	0				hypothetical protein
contig00004	A_00232	32363	32560	66	+	0.42	0.42	1.01	0.79		0	0				hypothetical protein
contig00008	A_00418	17869	18735	289	+	0.52	0.47	0.68	0.97		52.4306	68.75			pepN_2	Aminopeptidase N
contig00012	A_00602	29151	30104	318	+	0.57	0.88	0.73	0.45		0	0			nhaA_2	Na(+)/H(+) antiporter NhaA
contig00002	A_00127	23536	24375	280	+	0.14	0.29	1.27	0.93		0	0			motB	Motility protein B
contig00034	A_01396	24021	24506	162	-	0.41	0.59	0.18	1.45		52.795	68.323			oprF_1	Outer membrane porin F precursor
contig00083	A_02564	10350	10862	171	-	0.94	0.88	0.24	0.57		0	0			ispU	Ditrans,polycis-undecaprenyl-diphosphate synthase ((2E,6E)-farnesyl-diphosphate specific)
contig00096	A_02826	12398	13468	357	-	0.39	0.55	0.58	1.11		19.1011	19.1011				hypothetical protein
contig00100	A_02896	9508	9825	106	-	0.07	0.5	0.58	1.48		0	0				hypothetical protein
contig00106	A_02992	1616	2203	196	+	1.06	1.24	0.1	0.23		0	0			edd_4	Phosphogluconate dehydratase
contig00168	A_03706	4992	5330	113	-	0.46	0.35	0.78	1.04		0	0				hypothetical protein
contig00033	A_01344	8518	9015	166	+	0.34	0.78	0.32	1.18		16.9697	22.4242				MarR family protein
contig00376	A_04287	77	892	272	+	0.75	0.46	1.22	0.19		0	0			trmFO	Methylenetetrahydrofolate--tRNA-(uracil-5-)-methyltransferase TrmFO
contig00376	A_04289	1828	2046	73	-	0.91	0.7	0.46	0.54		0	0			hisI_1	Phosphoribosyl-AMP cyclohydrolase
contig00022	A_00984	19035	19274	80	+	0.61	0.44	0.66	0.9		0	0				hypothetical protein
contig00099	A_02877	8597	9736	380	+	0.04	1.02	0.19	1.36		31.9261	34.5646			pilT	Twitching mobility protein
contig00021	A_00921	1057	2097	347	-	0.45	0.98	0.31	0.86		44.5087	44.5087			pyrC_1	Dihydroorotase
contig00040	A_01557	11756	14884	1043	+	0.81	0.73	0.51	0.55		45.4894	50.7678			valS	Valine--tRNA ligase
contig00092	A_02740	4256	5311	352	-	0.26	0.58	0.34	1.41		0	13.3903				hypothetical protein
contig00004	A_00211	16072	16533	154	+	0.5	1.32	0.25	0.51		18.9542	41.1765			csd_1	putative cysteine desulfurase
contig00007	A_00384	26242	26706	155	+	0.18	1.82	0.02	0.55		0	0				hypothetical protein
contig00010	A_00510	24311	25189	293	-	0.13	0.54	0.28	1.62		34.2466	39.3836			ppsC	Phthiocerol synthesis polyketide synthase type I PpsC
contig00098	A_02865	10184	10534	117	+	1.07	0.04	0.06	1.4		24.1379	33.6207				Carboxymuconolactone decarboxylase family protein
contig00041	A_01571	1993	2730	246	+	0.81	0.71	0.56	0.48		26.1224	29.3878				hypothetical protein
contig00168	A_03704	4006	4422	139	-	0.95	0.47	0.53	0.61		16.6667	16.6667				hypothetical protein
contig00190	A_03849	1703	2419	239	+	0.36	1.03	0.38	0.79		0	0				hypothetical protein
contig00008	A_00424	22959	23375	139	+	0.9	0.37	0.34	0.94		0	0				hypothetical protein
contig00107	A_03010	4432	4620	63	+	0	0.15	0.53	1.87		0	0			menE	2-succinylbenzoate--CoA ligase
contig00134	A_03381	2157	4289	711	+	0.65	0.56	0.89	0.45		31.9718	31.9718			pheT	Phenylalanine--tRNA ligase beta subunit
contig00016	A_00740	3350	4750	467	+	0.25	0.53	0.5	1.27		0	0				hypothetical protein
contig00033	A_01343	8046	8366	107	+	0.42	1.23	0.16	0.73		0	0				Flavinator of succinate dehydrogenase
contig00050	A_01839	10338	11993	552	+	0.95	0.7	0.36	0.53		37.2051	39.2015			yjjK	putative ABC transporter ATP-binding protein YjjK
contig00408	A_04304	1384	1668	95	+	0.66	0.44	0.55	0.89		0	0				hypothetical protein
contig00002	A_00130	25833	27290	486	+	0.11	0.3	0.5	1.62		0	0			flgK	Flagellar hook-associated protein 1
contig00064	A_02186	3193	4071	293	+	0.61	0.74	0.7	0.47		34.589	28.7671			pepF1_1	Oligoendopeptidase F, plasmid
contig00131	A_03341	2767	3753	329	-	0.93	1.23	0.22	0.14		29.2683	29.2683				Tripartite tricarboxylate transporter family receptor
contig00004	A_00200	7587	8018	144	+	0.73	0.66	0.36	0.77		37.0629	37.0629			iscR	HTH-type transcriptional regulator IscR
contig00014	A_00661	7530	8069	180	+	0.31	0.78	1.07	0.36		0	0				hypothetical protein
contig00023	A_01025	23049	23579	177	+	0.94	0.58	0.63	0.37		0	0				hypothetical protein
contig00026	A_01116	18376	19113	246	+	0.28	0.25	0.11	1.88		0	0			phnN	Ribose 1,5-bisphosphate phosphokinase PhnN
contig00026	A_01120	23838	24419	194	-	0.14	0.17	0.33	1.88		0	0				hypothetical protein
contig00041	A_01591	21694	22869	392	-	0.85	0.91	0.24	0.52		11.7647	12.532			hflX	GTPase HflX
contig00056	A_01979	5386	6315	310	-	0.63	0.69	0.54	0.65		11.9741	15.8576			tlyC	Hemolysin C
contig00002	A_00129	25322	25804	161	+	0.04	0.58	0.15	1.74		0	0			flgE_2	Flagellar hook protein FlgE
contig00001	A_00009	7701	8048	116	+	0.42	0.46	0.27	1.35		0	0				hypothetical protein
contig00002	A_00103	4384	4761	126	+	0.36	0.7	0.4	1.04		0	0				flagellar biosynthesis regulatory protein FlaF
contig00005	A_00257	13621	13953	111	+	0.41	1.34	0.34	0.41		0	0				Ankyrin repeats (3 copies)
contig00022	A_00989	23705	24175	157	+	0.69	1.27	0.12	0.42		46.1538	46.1538			nrdR	Transcriptional repressor NrdR
contig00035	A_01424	20973	21542	190	+	0.92	0.89	0.21	0.48		0	0			smpB	SsrA-binding protein
contig00059	A_02056	7102	7377	92	-	0.68	0.63	0.34	0.85		0	0				hypothetical protein
contig00003	A_00155	5575	7830	752	-	0.83	0.95	0.39	0.32		30.3595	32.7563			nrdZ	Ribonucleoside-diphosphate reductase NrdZ
contig00015	A_00724	25642	26649	336	-	0.92	0.72	0.52	0.33		0	16.1194				hypothetical protein
contig00032	A_01304	1019	1726	236	-	0.97	0.88	0.39	0.25		21.2766	25.9574				Putative thiamine biosynthesis protein
contig00100	A_02883	427	1083	219	-	0.46	0.92	0.25	0.86		12.844	12.844				hypothetical protein
contig00385	A_04298	1910	3622	571	+	0.38	0.81	0.46	0.84		18.2456	25.9649			clpA_2	ATP-dependent Clp protease ATP-binding subunit ClpA
contig00001	A_00075	68572	68766	65	-	0.32	0.86	0.59	0.71		0	0				Heavy-metal-associated domain protein
contig00044	A_01661	11731	12063	111	-	0.78	0.84	0.21	0.65		56.3636	56.3636			gyrB_1	DNA gyrase subunit B
contig00066	A_02238	4057	4383	109	+	0.99	0.79	0.28	0.42		0	0			hspQ	Heat shock protein HspQ
contig00066	A_02240	6375	6872	166	-	0.34	0.54	0.29	1.3		0	0				Blue-light-activated histidine kinase 2
contig00073	A_02366	5470	7311	614	+	0.96	0.71	0.33	0.47		25.2855	29.2007			lepA	Elongation factor 4
contig00094	A_02780	7884	8069	62	-	0.23	0.9	0.39	0.95		0	0				hypothetical protein
contig00595	A_04392	410	1081	224	-	0.56	0.6	0.73	0.58		0	0			aat	Leucyl/phenylalanyl-tRNA--protein transferase
contig00071	A_02332	13168	14271	368	+	0.84	0.6	0.46	0.57		48.2289	46.3215			leuB	3-isopropylmalate dehydrogenase
contig00073	A_02363	1376	3154	593	-	0.09	0.23	0.15	2		48.1419	46.1149				PrkA AAA domain protein
contig00033	A_01349	12774	13682	303	+	0.61	0.92	0.24	0.69		51.9868	54.6358			thyX	Thymidylate synthase ThyX
contig00064	A_02184	218	1507	430	-	0.54	0.54	0.67	0.71		0	7.69231			mrcA_1	Penicillin-binding protein 1A
contig00148	A_03514	4369	4692	108	-	1.13	0.77	0.44	0.12		0	25.2336			engB_1	putative GTP-binding protein EngB
contig00085	A_02602	4940	5257	106	-	0.16	1.25	0.49	0.55		40.9524	40.9524				hypothetical protein
contig00123	A_03274	6696	7379	228	+	0.61	0.84	0.23	0.77		0	0				hypothetical protein
contig00001	A_00021	17593	17880	96	+	1.09	0.58	0.5	0.27		23.1579	23.1579			gatC	Glutamyl-tRNA(Gln) amidotransferase subunit C
contig00008	A_00441	36135	37976	614	+	0.71	0.75	0.4	0.58		35.0734	35.5628			ppiD	Peptidyl-prolyl cis-trans isomerase D
contig00081	A_02526	13421	14467	349	+	0.67	0.66	0.63	0.47		0	0			swrC_2	Swarming motility protein SwrC
contig00137	A_03406	82	921	280	+	0.91	0.64	0.46	0.42		0	0			tatC	Sec-independent protein translocase protein TatC
contig00028	A_01181	15438	16379	314	-	0.96	0.48	0.26	0.73		36.1022	42.8115			fabD	Malonyl CoA-acyl carrier protein transacylase
contig00097	A_02841	9558	10052	165	-	0.84	0.87	0.13	0.59		0	0				Cytochrome c
contig00012	A_00581	12746	13018	91	+	0.46	0.84	0.26	0.86		0	0				hypothetical protein
contig00126	A_03303	3394	3570	59	+	0.06	0.95	0.08	1.33		0	55.1724				hypothetical protein
contig00009	A_00457	14590	16587	666	-	0.43	1.12	0.14	0.72		46.7669	50.0752			maeB_1	NADP-dependent malic enzyme
contig00026	A_01117	19344	21179	612	+	0.82	0.62	0.47	0.5		19.3126	23.4043				Putative multidrug export ATP-binding/permease protein
contig00047	A_01762	20246	21382	379	-	0.56	0.62	0.25	0.98		70.1058	75.1323			carB_1	Carbamoyl-phosphate synthase large chain
contig00073	A_02374	12628	13467	280	+	0.63	0.62	0.58	0.58		43.0108	34.0502			yghU	Disulfide-bond oxidoreductase YghU
contig00123	A_03275	7376	8491	372	+	0.54	0.63	0.4	0.84		0	0				hypothetical protein
contig00004	A_00219	21355	21771	139	-	0.98	0.97	0.17	0.28		26.087	26.087				hypothetical protein
contig00010	A_00489	6321	7112	264	+	0.59	0.57	0.47	0.77		0	0			kpsM	Polysialic acid transport protein KpsM
contig00088	A_02657	2838	3257	140	-	0.65	0.63	0.65	0.47		0	28.777			hisC2_1	Histidinol-phosphate aminotransferase 2
contig00046	A_01734	19258	19437	60	-	0.81	0.43	0.72	0.44		0	0				hypothetical protein
contig00025	A_01094	28829	29416	196	+	0.27	0.83	0.52	0.77		31.7949	38.9744			tlpA_1	Thiol:disulfide interchange protein TlpA
contig00081	A_02524	9346	10584	413	+	0.82	0.68	0.43	0.46		22.3301	29.3689			mdtA_3	Multidrug resistance protein MdtA precursor
contig00310	A_04248	99	515	139	-	0.78	0.73	0.36	0.52		36.2319	36.2319				hypothetical protein
contig00668	A_04409	430	1224	265	-	0.45	0.53	0.47	0.94		13.6364	13.6364				2-keto-3-deoxy-galactonokinase
contig02488	A_04483	20	451	144	+	0.22	0.56	0.07	1.54		0	17.4825			tcrX	putative transcriptional regulatory protein TcrX
contig00104	A_02959	3597	4052	152	-	0.82	1.04	0.27	0.26		35.0993	46.3576				hypothetical protein
contig00014	A_00672	15247	15879	211	-	0.92	0.58	0.39	0.49		51.9048	41.9048			thiE_1	Thiamine-phosphate synthase
contig00081	A_02523	8275	8907	211	-	0.69	0.78	0.42	0.49		57.1429	57.1429				hypothetical protein
contig00117	A_03184	6940	8163	408	-	0.26	0.94	0.43	0.75		0	0				multidrug efflux system protein MdtL
contig00005	A_00287	33666	34280	205	-	0.41	1.28	0.27	0.41		0	0				hypothetical protein
contig00005	A_00288	34277	34894	206	-	0.61	1.18	0.17	0.41		0	0			nikMN	Fused nickel transport protein NikMN
contig00029	A_01236	26872	27156	95	-	0.22	0.71	0.48	0.96		0	0				hypothetical protein
contig00108	A_03029	6542	6829	96	+	0.29	0.46	0.87	0.75		0	0				hypothetical protein
contig00008	A_00400	216	446	77	+	0.59	0.78	0.06	0.93		0	0				hypothetical protein
contig00029	A_01210	6639	7346	236	+	0.78	0.66	0.39	0.53		8.93617	14.0426			trpB_2	Tryptophan synthase beta chain
contig00147	A_03509	10014	10820	269	+	0.27	0.52	0.58	0.99		42.5373	34.7015				hypothetical protein
contig00078	A_02470	4839	5651	271	+	0.55	1.03	0.2	0.58		32.5926	36.6667			murI	Glutamate racemase
contig00097	A_02832	2199	2669	157	-	0.75	0.53	0.62	0.46		0	0				hypothetical protein
contig00267	A_04171	3019	4842	608	+	0.44	0.49	0.41	1.02		25.3707	28.5008				hypothetical protein
contig00033	A_01335	1226	2254	343	+	0.34	0.1	0.05	1.86		42.1053	39.7661				Polyphosphate kinase 2 (PPK2)
contig00115	A_03149	1580	2719	380	-	0.45	0.66	0.34	0.89		19.5251	15.5673			mltB_4	Membrane-bound lytic murein transglycosylase B precursor
contig00030	A_01270	26670	28391	574	+	0.96	0.63	0.33	0.42		41.0122	48.3421			argS	Arginine--tRNA ligase
contig00108	A_03027	5184	5702	173	-	0.36	0.75	0.66	0.57		0	0				hypothetical protein
contig00149	A_03525	2659	2817	53	-	0.53	0.44	0.63	0.74		0	0				hypothetical protein
contig00002	A_00118	14581	16020	480	-	0.28	0.7	0.3	1.05		35.6994	49.2693			ald_1	3-succinoylsemialdehyde-pyridine dehydrogenase
contig00004	A_00201	8023	8466	148	+	0.75	0.7	0.31	0.57		0	0				hypothetical protein
contig00026	A_01122	25550	26161	204	-	0.55	0.67	0.12	0.99		0	0				DNA-binding transcriptional activator SdiA
contig00029	A_01222	17920	19017	366	+	0.88	0.67	0.39	0.39		42.7397	55.0685			ychF	Ribosome-binding ATPase YchF
contig00081	A_02521	6132	6773	214	-	0.93	0.58	0.33	0.49		30.5164	36.1502			der_2	GTPase Der
contig00090	A_02699	4527	4763	79	+	0.79	0.26	1.03	0.25		0	0				hypothetical protein
contig00053	A_01928	20911	21816	302	-	0.13	0.32	0.55	1.32		14.9502	14.9502			dmlR_1	HTH-type transcriptional regulator DmlR
contig00074	A_02389	7872	8081	70	-	0.25	0.43	0.61	1.03		0	0				hypothetical protein
contig00075	A_02413	7573	10476	968	-	0.55	0.84	0.47	0.46		10.6515	9.92761				hypothetical protein
contig00172	A_03756	3733	4455	241	-	0.5	0.48	0.85	0.49		47.9167	71.6667			hisA_1	1-(5-phosphoribosyl)-5-[(5-phosphoribosylamino)methylideneamino] imidazole-4-carboxamide isomerase
contig00023	A_01021	20189	20596	136	-	0.26	0	0.14	1.92		62.2222	62.2222			uspF_1	Universal stress protein F
contig00225	A_04031	5967	6176	70	+	0.7	0.3	0.38	0.94		0	0				hypothetical protein
contig00239	A_04063	6508	6681	58	-	0.42	0.96	0.04	0.9		0	0				hypothetical protein
contig00034	A_01393	20527	20811	95	-	0.37	0.37	0.33	1.24		0	0				hypothetical protein
contig00071	A_02326	8498	8608	37	+	0.85	0.95	0.32	0.18		0	0				hypothetical protein
contig00024	A_01043	9179	9658	160	+	0.28	0.82	0.18	1.02		14.4654	35.8491			ispF	2-C-methyl-D-erythritol 2,4-cyclodiphosphate synthase
contig00037	A_01456	7795	8481	229	+	1.05	0.32	0.76	0.17		0	0			sleB	Spore cortex-lytic enzyme precursor
contig00047	A_01765	22652	23236	195	-	0.87	0.97	0.13	0.33		17.5258	17.5258			legI_2	N,N'-diacetyllegionaminic acid synthase
contig00062	A_02140	4248	4934	229	+	1.67	0.2	0.15	0.28		14.9123	14.9123			adk_1	Adenylate kinase
contig00081	A_02520	5314	6105	264	-	0.96	0.62	0.4	0.32		0	0			der_1	GTPase Der
contig00045	A_01691	8198	8977	260	-	0.45	0.57	1.02	0.25		32.0463	28.5714			garB_1	Glutathione amide reductase
contig00160	A_03622	6279	7172	298	+	0.28	0.67	0.38	0.96		0	0			hlyA_5	Hemolysin, chromosomal
contig00200	A_03929	1282	1959	226	+	0.15	0.99	0.23	0.92		17.7778	24			hmuV_2	Hemin import ATP-binding protein HmuV
contig00028	A_01178	13038	13910	291	-	0.65	0.68	0.5	0.45		41.3793	41.3793			fabF_3	3-oxoacyl-[acyl-carrier-protein] synthase 2
contig00041	A_01584	15288	15812	175	-	0.66	0.81	0.14	0.67		0	0				hypothetical protein
contig00032	A_01331	27189	27548	120	-	0.67	0.56	0.4	0.65		0	0			arnB	UDP-4-amino-4-deoxy-L-arabinose--oxoglutarate aminotransferase
contig00113	A_03122	3659	3907	83	-	0.92	0.67	0.37	0.32		0	0				hypothetical protein
contig00026	A_01112	12839	14500	554	+	0.26	0.37	0.37	1.27		0	0			cya_2	Bifunctional hemolysin/adenylate cyclase precursor
contig00059	A_02055	6178	7095	306	+	0.14	0.47	0.89	0.77		0	0			gltR_1	HTH-type transcriptional regulator GltR
contig00061	A_02132	19082	19438	119	-	0.56	0.76	0.62	0.33		0	0				hypothetical protein
contig00187	A_03833	5174	5827	218	-	1.02	0.72	0.23	0.3		16.5899	19.3548				hypothetical protein
contig00018	A_00838	19704	21539	612	+	0.73	0.66	0.47	0.4		29.2962	36.9885			ilvD	Dihydroxy-acid dehydratase
contig00700	A_04416	1961	2758	266	-	0.77	0.7	0.3	0.49		0	0			dapF	Diaminopimelate epimerase
contig00099	A_02879	11406	12626	407	+	0.16	0.96	0.36	0.78		10.3448	10.3448			epsF	Type II secretion system protein F
contig00117	A_03183	6391	6669	93	+	0.11	0.82	0.05	1.27		0	0				hypothetical protein
contig00121	A_03237	8651	9100	150	+	0.39	0.39	0.38	1.09		0	0				hypothetical protein
contig00222	A_04016	676	1461	262	+	0.33	0.77	0.65	0.5		17.2414	20.6897			occP_2	Octopine permease ATP-binding protein P
contig01603	A_04470	214	1146	311	+	0.5	0.64	0.67	0.44		0	0				hypothetical protein
contig00025	A_01068	894	1784	297	-	0.18	1.09	0.18	0.79		18.9189	15.5405			hemF	Coproporphyrinogen-III oxidase, aerobic
contig00100	A_02900	11544	11963	140	-	0.27	0.56	0.24	1.17		0	0				hypothetical protein
contig00105	A_02980	6739	7350	204	+	0.61	0.6	0.33	0.7		32.0197	26.1084				Autoinducer binding domain protein
contig00133	A_03367	3446	3841	132	-	0.5	0.58	0.81	0.35		0	0			iscA	Iron-binding protein IscA
contig00160	A_03617	3259	3822	188	-	0.63	0.57	0.35	0.69		0	14.9733			lptB_5	Lipopolysaccharide export system ATP-binding protein LptB
contig00402	A_04301	669	3203	845	+	0.47	0.81	0.24	0.72		9.59716	10.4265				Blue-light-activated protein
contig00049	A_01818	13643	14461	273	-	0.97	0.54	0.44	0.29		40.4412	40.4412			fabI_1	Enoyl-[acyl-carrier-protein] reductase [NADH] FabI
contig00010	A_00488	4756	5916	387	-	0.66	0.71	0.37	0.49		29.7927	27.2021				Chain length determinant protein
contig00065	A_02217	8506	9684	393	-	0.43	0.51	0.19	1.1		52.0408	52.0408				hypothetical protein
contig00081	A_02518	3565	3699	45	+	0.7	0.93	0.16	0.44		0	0			pcm_3	Protein-L-isoaspartate O-methyltransferase
contig00085	A_02606	8353	8667	105	+	0.27	0.42	0.3	1.24		49.0385	0				Peptidase inhibitor I78 family protein
contig00137	A_03418	10576	11364	263	+	0.69	0.68	0.36	0.5		12.2137	12.2137			ccmC	Heme exporter protein C
contig00006	A_00308	13191	14396	402	+	0.45	0.65	0.5	0.62		34.1646	37.1571			surA	Chaperone SurA precursor
contig00239	A_04061	4698	5351	218	-	0.37	0.36	0.35	1.14		21.659	43.318			cobH	Precorrin-8X methylmutase
contig00005	A_00276	26890	27219	110	+	0.25	0.67	0.17	1.13		31.1927	31.1927			calB_3	Coniferyl aldehyde dehydrogenase
contig00056	A_01984	9465	10862	466	-	0.84	0.54	0.42	0.42		0	0			miaB	(Dimethylallyl)adenosine tRNA methylthiotransferase MiaB
contig00104	A_02953	485	1612	376	+	0.35	0.58	0.4	0.88		20.5333	27.7333			yiaD_1	putative lipoprotein YiaD precursor
contig00117	A_03186	9640	10410	257	-	0.49	0.72	0.34	0.66		0	12.8906			cobA	Uroporphyrinogen-III C-methyltransferase
contig00001	A_00037	27922	28680	253	+	0.6	0.54	0.44	0.62		18.6508	23.0159			hisN	Histidinol-phosphatase
contig00104	A_02967	10674	11321	216	+	0.5	0.84	0.35	0.51		0	0				hypothetical protein
contig00166	A_03678	782	1966	395	+	0.99	0.17	0.05	0.99		31.7259	28.6802				hypothetical protein
contig01097	A_04449	294	1802	503	-	0.67	0.51	0.54	0.48		41.6335	43.2271			hisS	Histidine--tRNA ligase
contig00059	A_02052	3815	4501	229	+	0.74	0.64	0.45	0.37		0	0				CysZ-like protein
contig00012	A_00604	30971	32005	345	+	0.3	0.82	0.22	0.85		0	22.9651				hypothetical protein
contig00029	A_01237	27153	28427	425	-	0.23	0.57	0.58	0.81		8.72642	8.72642			intA_4	Prophage CP4-57 integrase
contig00063	A_02177	14126	15052	309	-	0.18	1.19	0.25	0.57		43.1818	25			argF	Ornithine carbamoyltransferase
contig00064	A_02203	15408	15875	156	-	0.94	0.85	0.32	0.08		23.2258	30.3226			nusB	hypothetical protein
contig00134	A_03377	100	903	268	+	0.77	0.58	0.5	0.34		48.3146	44.9438			pheS	Phenylalanine--tRNA ligase alpha subunit
contig00012	A_00589	19282	20226	315	-	0.77	0.55	0.51	0.35		48.7261	48.7261			trxB	Thioredoxin reductase
contig00042	A_01602	6236	7126	297	-	0.91	0.62	0.14	0.51		44.9324	43.5811			parB_2	Chromosome-partitioning protein ParB
contig00076	A_02440	15764	16165	134	-	0.36	0.93	0.16	0.73		37.594	0			manX	PTS system mannose-specific EIIAB component
contig00137	A_03419	11357	11509	51	+	0.75	0.59	0.33	0.51		0	0				Heme exporter protein D (CcmD)
contig00148	A_03518	7806	8849	348	-	0.24	0.45	0.44	1.05		12.9683	17.2911			cph2_2	Phytochrome-like protein cph2
contig00161	A_03637	8643	9164	174	-	0.78	0.51	0.36	0.53		24.2775	16.185			plsX_1	Phosphate acyltransferase
contig00004	A_00223	23775	24866	364	-	1.1	0.57	0.21	0.29		16.8044	12.3967			guaA_2	GMP synthase [glutamine-hydrolyzing]
contig00005	A_00278	27441	28046	202	-	0.52	0.65	0.39	0.61		0	0			pcsA	Phosphatidylcholine synthase
contig00018	A_00819	606	1940	445	+	0.45	0.71	0.16	0.85		41.8919	44.1441				tetratricopeptide repeat protein
contig00033	A_01341	6246	7448	401	-	0.49	0.67	0.42	0.59		51.25	53.5				Aspartate aminotransferase
contig00065	A_02212	2290	3315	342	-	0.75	0.42	0.52	0.48		26.0997	24.3402			trpS	Tryptophan--tRNA ligase
contig00174	A_03767	1438	2004	189	-	0.85	0.78	0.26	0.28		25.5319	25.5319				colicin V production protein
contig00293	A_04223	5482	5934	151	-	0.76	0.9	0.16	0.35		0	0				hypothetical protein
contig00435	A_04321	987	1289	101	+	0.66	0.8	0.26	0.45		0	0				hypothetical protein
contig00074	A_02384	2897	3358	154	-	1.42	0.32	0.34	0.08		0	0				hypothetical protein
contig01340	A_04461	1084	1689	202	+	0.24	0.26	0.37	1.29		0	0				hypothetical protein
contig00022	A_00963	2624	3388	255	-	0.1	0.64	0.31	1.1		0	0			pleD_2	Response regulator PleD
contig00039	A_01530	16448	17167	240	-	0.51	0.69	0.3	0.65		17.1548	15.8996			nadC_2	putative nicotinate-nucleotide pyrophosphorylase [carboxylating]
contig00435	A_04320	844	1008	55	+	0.57	0.72	0.26	0.6		0	0				hypothetical protein
contig00001	A_00058	52041	53210	390	+	0.83	0.48	0.41	0.42		8.74036	8.74036				hypothetical protein
contig00001	A_00076	68922	70916	665	+	0.24	0.42	0.79	0.69		7.83133	5.27108			actP_1	Copper-transporting P-type ATPase
contig00014	A_00657	2617	3801	395	+	0.75	0.5	0.44	0.45		53.8071	47.9695			dctD_2	C4-dicarboxylate transport transcriptional regulatory protein DctD
contig00040	A_01568	24429	25448	340	-	0.53	0.69	0.41	0.5		0	0				hypothetical protein
contig00025	A_01082	14550	15017	156	-	0.6	0.74	0.12	0.67		12.2581	0				hypothetical protein
contig00064	A_02198	12902	13072	57	+	0.74	0.61	0.21	0.57		0	0				hypothetical protein
contig00141	A_03453	4659	4916	86	-	0.41	0.43	0.53	0.76		0	0				Helix-turn-helix
contig00293	A_04219	3768	4376	203	+	0.84	0.64	0.2	0.45		0	0			coaX_1	Type III pantothenate kinase
contig00002	A_00135	30981	32468	496	-	1.23	0.3	0.21	0.38		11.5152	16.7677			glpK	Glycerol kinase
contig00005	A_00279	28053	28820	256	-	0.58	0.49	0.46	0.59		27.8431	27.8431			psd	Phosphatidylserine decarboxylase proenzyme
contig00215	A_04004	7258	7800	181	-	0.08	0.01	0.61	1.41		40.5556	40.5556			mdeA_2	Methionine gamma-lyase
contig00010	A_00511	25186	25884	233	-	0.15	0.53	0.19	1.23		14.2241	21.1207				hypothetical protein
contig00023	A_00997	950	1315	122	-	0.06	0.08	0.78	1.18		30.5785	30.5785				hypothetical protein
contig00023	A_01005	7184	7420	79	-	0.13	0.12	0.03	1.82		46.1538	33.3333				hypothetical protein
contig00045	A_01699	14867	15400	178	+	0.39	0.56	0.31	0.84		36.1582	36.1582				hypothetical protein
contig00086	A_02624	4956	5189	78	+	0.27	0.54	0.7	0.59		0	0				hypothetical protein
contig00093	A_02764	8041	10677	879	-	0.68	0.71	0.35	0.36		15.8314	21.754			topA	DNA topoisomerase 1
contig00174	A_03776	7220	8269	350	-	0.56	0.59	0.52	0.43		7.73639	12.894			alr	Alanine racemase, biosynthetic
contig00004	A_00222	23308	23784	159	-	1.03	0.54	0.4	0.12		15.8228	44.9367			guaA_1	GMP synthase [glutamine-hydrolyzing]
contig00033	A_01356	17946	18245	100	-	0.52	0.58	0.6	0.39		0	0				hypothetical protein
contig00980	A_04432	402	911	170	-	1.11	0.69	0.1	0.19		20.1183	39.645				Cysteine-rich secretory protein family protein
contig00024	A_01036	441	941	167	-	0.52	0.47	0.36	0.74		0	0				hypothetical protein
contig00100	A_02893	6672	7877	402	+	0.44	0.58	0.29	0.78		46.1347	46.1347			trpB_3	Tryptophan synthase beta chain
contig00005	A_00275	26213	26869	219	+	0.11	0.57	0.21	1.19		31.6514	35.7798			calB_2	Coniferyl aldehyde dehydrogenase
contig00024	A_01051	15595	17145	517	-	0.19	0.76	0.18	0.95		38.3721	39.7287				AAA-like domain protein
contig00057	A_02008	10137	10232	32	+	0.33	0.44	0.9	0.41		0	0				hypothetical protein
contig00054	A_01930	2578	3084	169	+	0.56	0.68	0.25	0.58		0	0				hypothetical protein
contig00090	A_02716	15192	15851	220	+	0.87	0.52	0.44	0.24		16.4384	16.4384			lepB	Signal peptidase I
contig00004	A_00208	14236	14721	162	+	0.6	1.2	0.15	0.12		0	0				Yip1 domain protein
contig00009	A_00458	16587	16862	92	-	0.45	1.03	0.16	0.43		0	0			maeB_2	NADP-dependent malic enzyme
contig00064	A_02205	16438	17568	377	-	0.53	0.5	0.66	0.38		49.2021	57.4468			ribBA	Riboflavin biosynthesis protein RibBA
contig00005	A_00243	116	715	200	+	0.54	0.35	0.26	0.91		0	0				hypothetical protein
contig00006	A_00301	5351	5932	194	+	0.39	0.52	0.48	0.67		0	0				hypothetical protein
contig00027	A_01154	25089	26291	401	+	0.46	0.77	0.23	0.6		18.75	14.25			fbpC2	Fe(3+) ions import ATP-binding protein FbpC 2
contig00051	A_01859	8061	8660	200	-	0.35	0.45	0.15	1.11		0	17.0854			fhuC_2	Iron(3+)-hydroxamate import ATP-binding protein FhuC
contig00273	A_04182	130	1500	457	-	0.52	0.64	0.53	0.37		34.2105	41.0088			gshA	Glutamate--cysteine ligase GshA
contig00408	A_04303	658	1356	233	+	0.54	0.45	0.12	0.95		53.0172	49.569				26 kDa periplasmic immunogenic protein precursor
contig00014	A_00676	17710	18060	117	-	0.48	0.59	0.31	0.67		0	0				SNARE associated Golgi protein
contig00127	A_03313	1765	2439	225	+	0.45	0.34	0.54	0.72		0	0			mreC	Cell shape-determining protein MreC
contig00127	A_03320	7429	8430	334	-	0.5	0.28	1.02	0.25		0	0				hypothetical protein
contig00310	A_04249	550	1368	273	-	0.76	0.74	0.26	0.29		25	30.1471				Sulfotransferase family protein
contig00006	A_00303	6613	8082	490	-	0.45	0.66	0.26	0.67		60.5317	57.4642			pepA_1	Cytosol aminopeptidase
contig00011	A_00546	17181	18743	521	+	0.16	0.2	1.44	0.24		22.3077	22.6923			bepE	Efflux pump membrane transporter BepE
contig00437	A_04327	1457	1960	168	-	0.31	0.47	0.43	0.82		28.7425	33.5329			nahD	2-hydroxychromene-2-carboxylate isomerase
contig00004	A_00210	15314	16075	254	+	0.41	1.2	0.32	0.1		29.249	24.9012			sufS_1	Cysteine desulfurase
contig00053	A_01926	19303	19896	198	+	0.58	0.57	0.22	0.66		27.4112	27.4112				Carboxymuconolactone decarboxylase family protein
contig00132	A_03351	1204	1578	125	+	1.11	0.59	0.11	0.21		0	0				bifunctional RNase H/acid phosphatase
contig00193	A_03874	1745	2650	302	+	0.48	0.37	0.61	0.56		60.7973	60.7973			trxA_2	Thioredoxin-1
contig00003	A_00163	13392	14978	529	+	0.41	0.6	0.09	0.91		16.6667	22.5379			rbsA	Ribose import ATP-binding protein RbsA
contig00022	A_00979	14679	15983	435	-	0.57	0.67	0.34	0.43		41.2442	45.3917			hom	Homoserine dehydrogenase
contig00044	A_01666	17150	18544	465	-	0.69	0.64	0.05	0.63		7.75862	0			dnaA_1	Chromosomal replication initiator protein DnaA
contig00049	A_01817	13110	13613	168	-	0.79	0.41	0.62	0.19		14.9701	14.9701			gpt	Xanthine phosphoribosyltransferase
contig00041	A_01574	4176	4430	85	-	0.29	0.65	0.45	0.62		0	0				Patatin-like phospholipase
contig00053	A_01918	14376	14537	54	+	0.58	0.39	0.8	0.24		0	0			thcD	Rhodocoxin reductase
contig00088	A_02665	7850	8911	354	-	0.25	0.37	0.17	1.22		0	0				hypothetical protein
contig00091	A_02720	2710	2904	65	-	0.05	0.32	0.33	1.31		0	0				hypothetical protein
contig00014	A_00685	27178	27651	158	-	0.11	0.21	0.15	1.53		0	0			paaD	Putative 1,2-phenylacetyl-CoA epoxidase, subunit D
contig00157	A_03594	2789	4150	454	-	0.63	0.52	0.36	0.49		31.5673	42.1634				Polysaccharide biosynthesis/export protein
contig00018	A_00818	20	595	192	+	0.4	0.58	0.33	0.68		41.3613	58.6387				hypothetical protein
contig00096	A_02819	5428	6414	329	+	0.13	0.44	0.17	1.25		38.1098	34.1463				Glycerate dehydrogenase
contig00127	A_03321	8493	9035	181	+	0.77	0.68	0.22	0.32		31.1111	31.1111				ChaC-like protein
contig01849	A_04474	404	1171	256	+	0.33	0.5	0.34	0.82		0	0			ssuC_3	Putative aliphatic sulfonates transport permease protein SsuC
contig00001	A_00031	24414	25268	285	+	0.45	1.04	0.18	0.32		0	0			yofA	HTH-type transcriptional regulator YofA
contig00041	A_01594	24909	25499	197	-	0.46	0.32	0.48	0.73		10.7143	13.7755			trkA	Trk system potassium uptake protein TrkA
contig00064	A_02204	15872	16435	188	-	0.61	0.68	0.42	0.28		13.369	21.3904			ribH1	6,7-dimethyl-8-ribityllumazine synthase 1
contig00132	A_03354	2205	2426	74	+	0.09	0.66	0	1.24		0	0				hypothetical protein
contig00012	A_00605	32002	32643	214	+	0.33	0.4	0.38	0.88		22.5352	29.5775				hypothetical protein
contig00050	A_01828	2077	3735	553	-	0.68	0.58	0.47	0.25		22.6449	25.3623			lysS	Lysine--tRNA ligase
contig00057	A_02006	6665	7699	345	+	0.48	0.41	0.49	0.6		48.2558	41.8605			cysK_2	Cysteine synthase
contig00060	A_02088	5195	5575	127	-	0.58	0.8	0.19	0.41		0	0				hypothetical protein
contig00063	A_02178	15049	16233	395	-	0.37	0.9	0.33	0.38		12.4365	17.7665			argD_2	Acetylornithine aminotransferase
contig00121	A_03231	296	3421	1042	-	0.54	0.4	0.18	0.86		6.34006	3.26609			acrB	Multidrug efflux pump subunit AcrB
contig00204	A_03954	7187	8179	331	-	0.6	0.9	0.24	0.24		15.7576	22.1212			ispB	Octaprenyl-diphosphate synthase
contig00009	A_00463	20576	22303	576	+	0.39	0.61	0.34	0.63		25.913	23.4783				hypothetical protein
contig00037	A_01469	17248	18459	404	-	0.22	0.92	0.12	0.71		7.19603	11.4144			ubiI	2-octaprenylphenol hydroxylase
contig00118	A_03191	798	1355	186	+	0.75	0.54	0.33	0.35		0	0			rfbC	dTDP-4-dehydrorhamnose 3,5-epimerase
contig00045	A_01706	21259	21813	185	+	0.71	0.69	0.22	0.35		14.6739	14.6739			pyrG_1	CTP synthase
contig00064	A_02187	4017	4607	197	+	0.64	0.58	0.48	0.27		15.8163	15.8163			pepF1_2	Oligoendopeptidase F, plasmid
contig00092	A_02743	6459	7883	475	-	0.54	0.42	0.82	0.19		12.2363	21.519				protease TldD
contig00147	A_03508	9447	9893	149	+	0.49	0.33	0.93	0.22		0	0			trxC	Thioredoxin-2
contig00023	A_01015	16841	17218	126	+	0.19	0.7	0.55	0.52		0	32.8				hypothetical protein
contig00059	A_02057	7377	7781	135	-	0.77	0.77	0.18	0.24		45.5224	45.5224				Glyoxalase/Bleomycin resistance protein/Dioxygenase superfamily protein
contig00078	A_02482	11904	12680	259	+	0.31	0.53	0.26	0.86		29.0698	44.9612			paaG	1,2-epoxyphenylacetyl-CoA isomerase
contig00595	A_04391	87	446	120	+	0.87	0.41	0.24	0.44		0	31.0924				hypothetical protein
contig00062	A_02155	16610	16930	107	-	0.55	0.52	0.33	0.55		59.434	41.5094				hypothetical protein
contig00104	A_02954	1624	1953	110	+	0.41	0.67	0.28	0.59		25.6881	25.6881				hypothetical protein
contig00157	A_03597	7506	8672	389	+	0.61	0.41	0.53	0.4		25.2577	40.2062			ugd	UDP-glucose 6-dehydrogenase
contig00237	A_04050	434	2362	643	+	0.75	0.5	0.32	0.38		11.0592	9.50156			dxs	1-deoxy-D-xylulose-5-phosphate synthase
contig00001	A_00065	57817	58092	92	+	0.68	0.55	0.29	0.43		0	0				hypothetical protein
contig00044	A_01668	19674	20450	259	-	0.58	0.59	0.39	0.38		49.2248	49.2248			echA8_2	putative enoyl-CoA hydratase echA8
contig00044	A_01674	23043	24392	450	+	0.49	0.68	0.23	0.54		25.167	24.2762			ubiB	putative protein kinase UbiB
contig00092	A_02752	13404	14789	462	+	0.55	0.52	0.39	0.48		56.6161	62.9067			thrC	Threonine synthase
contig00117	A_03182	3549	6362	938	+	0.11	0.72	0.06	1.05		17.5027	20.8111			glnE	Glutamate-ammonia-ligase adenylyltransferase
contig00172	A_03758	5134	5772	213	-	0.59	0.4	0.46	0.49		11.3208	13.6792			hisH1	Imidazole glycerol phosphate synthase subunit HisH 1
contig01849	A_04475	1217	1474	86	-	0.77	0.35	0.36	0.46		0	0				hypothetical protein
contig00012	A_00590	20446	21138	231	+	0.65	0.54	0.12	0.62		24.7826	24.7826			lrp_3	Leucine-responsive regulatory protein
contig00024	A_01049	13682	14965	428	+	0.31	0.48	0.56	0.58		0	15.2225			corC	Magnesium and cobalt efflux protein CorC
contig00026	A_01114	14862	16907	682	+	0.29	0.4	0.33	0.91		0	0			algE2	Poly(beta-D-mannuronate) C5 epimerase 2
contig00042	A_01599	3759	4469	237	+	0.66	0.5	0.38	0.39		58.4746	42.7966			rph	Ribonuclease PH
contig00062	A_02148	11178	12152	325	+	0.63	0.7	0.12	0.48		48.4568	47.8395				glycine betaine transporter periplasmic subunit
contig00076	A_02441	16168	17109	314	-	0.23	0.57	0.22	0.91		15.016	23.6422				glmZ(sRNA)-inactivating NTPase
contig00078	A_02484	14182	15585	468	-	0.48	0.44	0.88	0.13		37.9015	35.9743			gltX_1	Glutamate--tRNA ligase
contig00065	A_02210	783	1352	190	+	0.51	0.35	0.61	0.45		0	16.4021			hisG	ATP phosphoribosyltransferase
contig00002	A_00100	1068	1880	271	-	0.17	0.46	0.28	1.01		0	0				hypothetical protein
contig00008	A_00430	26742	27143	134	+	0.31	0.76	0.41	0.44		0	0			cobT_1	Aerobic cobaltochelatase subunit CobT
contig00014	A_00667	12331	12798	156	-	0.42	0.34	0.24	0.92		18.7097	18.7097				hypothetical protein
contig00065	A_02230	16833	17660	276	+	0.14	0.85	0.15	0.78		0	0				hypothetical protein
contig00011	A_00563	34636	35148	171	+	0.45	0.88	0.24	0.34		0	0				MarR family protein
contig00037	A_01470	18469	19116	216	-	0.31	0.63	0.12	0.85		0	0				fructose-1-P/6-phosphogluconate phosphatase
contig00050	A_01848	16858	17571	238	-	0.44	0.65	0.16	0.66		15.1899	15.1899				hypothetical protein
contig00059	A_02068	14264	17548	1095	+	0.89	0.38	0.29	0.35		44.4241	37.66			carB_2	Carbamoyl-phosphate synthase large chain
contig00064	A_02185	1504	2760	419	-	0.51	0.36	0.7	0.34		15.311	15.311			mrcA_2	Penicillin-binding protein 1A
contig00153	A_03566	7978	8856	293	+	0.58	0.83	0.32	0.18		46.9178	53.7671			serB	Phosphoserine phosphatase
contig00124	A_03293	10113	10775	221	-	0.41	0.22	1.04	0.24		0	0				Arylesterase precursor
contig00030	A_01247	7245	8576	444	+	0.41	0.49	0.21	0.79		21.219	17.1558				hypothetical protein
contig00038	A_01484	3637	4101	155	+	0.04	0.12	0.06	1.68		32.4675	32.4675				coproporphyrinogen III oxidase
contig00116	A_03163	382	1287	302	+	0.86	0.46	0.23	0.35		20.9302	21.2625			era	GTPase Era
contig00033	A_01348	11551	12576	342	-	0.42	0.78	0.2	0.5		31.6716	31.6716				hypothetical protein
contig00197	A_03906	1578	1679	34	+	0.31	0.62	0	0.97		0	0				hypothetical protein
contig00005	A_00254	10396	10923	176	+	0.18	1.14	0.27	0.3		0	0				hypothetical protein
contig00021	A_00927	5834	6010	59	-	0.53	0.39	0.41	0.56		0	0				hypothetical protein
contig00025	A_01085	18717	19757	347	+	0.31	0.36	0.64	0.58		0	0			rsgA	Putative ribosome biogenesis GTPase RsgA
contig00073	A_02370	8962	9147	62	+	0.23	0.04	0.04	1.58		0	0				hypothetical protein
contig00087	A_02651	13549	15204	552	+	0.45	0.41	0.35	0.68		18.8748	18.8748			recN	DNA repair protein RecN
contig00095	A_02811	13932	14168	79	+	0.09	0.41	0.48	0.91		0	0				hypothetical protein
contig00408	A_04305	1590	2723	378	-	0.35	0.43	0.26	0.85		52.2546	57.0292			mdeA_3	Methionine gamma-lyase
contig00019	A_00874	18997	20280	428	-	0.03	0.04	1.61	0.2		9.13349	11.7096			bkdB	Lipoamide acyltransferase component of branched-chain alpha-keto acid dehydrogenase complex
contig00046	A_01729	15525	16190	222	+	0.45	0.41	0.17	0.85		15.8371	11.3122			gmk	Guanylate kinase
contig00053	A_01921	16151	16999	283	-	0.76	0.7	0.21	0.21		25.8865	25.8865			map	Methionine aminopeptidase
contig00081	A_02525	10581	13412	944	+	0.57	0.47	0.43	0.41		7.42312	9.54401			ttgE	Toluene efflux pump membrane transporter TtgE
contig00138	A_03427	5146	5895	250	-	0.67	0.48	0.21	0.52		9.63855	14.8594				hypothetical protein
contig00018	A_00854	33409	33624	72	-	0.1	0.23	0.63	0.91		0	0				hypothetical protein
contig00034	A_01392	19844	20527	228	-	0.21	0.17	0.23	1.26		0	0				Bacterial type II secretion system protein F domain protein
contig00043	A_01632	5610	6518	303	-	0.44	0.37	0.24	0.82		0	0				5-bromo-4-chloroindolyl phosphate hydrolysis protein
contig00114	A_03136	884	1759	292	+	0.15	0.59	0.19	0.94		0	0			btr_2	HTH-type transcriptional activator Btr
contig00174	A_03773	5693	6439	249	-	0.66	0.47	0.32	0.42		0	0			glnQ_2	Glutamine transport ATP-binding protein GlnQ
contig00601	A_04396	584	934	117	-	0.18	0.3	0.16	1.23		0	31.0345				Oxaloacetate decarboxylase
contig00164	A_03673	6638	7636	333	+	0.77	0.52	0.36	0.22		0	0			prfC_2	Peptide chain release factor 3
contig00078	A_02473	6991	7236	82	+	0.77	0.65	0.12	0.32		0	0			ccmE_2	Cytochrome c-type biogenesis protein CcmE
contig00042	A_01603	7136	7924	263	-	0.5	0.67	0.22	0.47		0	0			parA	Chromosome partitioning protein ParA
contig00120	A_03229	12460	13059	200	-	0.4	0.58	0.23	0.65		12.5628	18.593			ywlC	Threonylcarbamoyl-AMP synthase
contig00008	A_00403	1768	2631	288	+	0.27	0.83	0.34	0.41		0	0			aspC_1	Aspartate aminotransferase
contig00046	A_01722	8006	8416	137	-	0.58	0.51	0.09	0.67		0	0			lptB_3	Lipopolysaccharide export system ATP-binding protein LptB
contig00076	A_02443	17563	17919	119	-	0.35	0.55	0.24	0.71		0	54.2373			phoR_2	Alkaline phosphatase synthesis sensor protein PhoR
contig00170	A_03730	2127	2708	194	+	0.86	0.49	0.26	0.24		0	0			yhdE	Maf-like protein YhdE
contig00053	A_01925	18937	19197	87	+	0.64	0.53	0.38	0.3		0	0				hypothetical protein
contig00002	A_00138	35271	35534	88	+	0.4	0.34	0.65	0.45		0	0			hadL	(S)-2-haloacid dehalogenase
contig00011	A_00564	35141	35851	237	+	0.35	0.69	0.25	0.55		0	34.322			ompR_1	Transcriptional regulatory protein OmpR
contig00030	A_01245	5416	6435	340	-	0.39	0.56	0.41	0.48		9.73451	9.73451			trpD	Anthranilate phosphoribosyltransferase
contig00164	A_03672	5896	6678	261	+	0.8	0.44	0.3	0.3		0	11.5385			prfC_1	Peptide chain release factor 3
contig00050	A_01834	6477	6932	152	+	0.55	0.64	0.44	0.21		0	0			yfcG_2	Disulfide-bond oxidoreductase YfcG
contig00155	A_03580	10158	10457	100	-	0.1	0.39	0.17	1.18		0	0				hypothetical protein
contig00001	A_00027	22049	22297	83	+	0.25	0.34	0.69	0.55		0	0				hypothetical protein
contig00083	A_02561	6892	8229	446	-	0.57	0.46	0.43	0.37		0	13.4831			rseP	Regulator of sigma-E protease RseP
contig00090	A_02697	2983	3513	177	+	0.55	0.56	0.39	0.33		0	0			def_2	Peptide deformylase
contig00092	A_02753	14947	15684	246	+	0.54	0.53	0.52	0.24		0	0				Insulinase (Peptidase family M16)
contig00109	A_03053	12396	12782	129	+	0.59	0.59	0.3	0.35		57.8125	51.5625				Cell division protein ZapA
contig00104	A_02964	7728	8231	168	-	0.6	0.57	0.11	0.54		0	0				hypothetical protein
contig00003	A_00158	9796	10251	152	+	0.32	0.38	0.3	0.82		37.0861	37.0861				Universal stress protein family protein
contig00015	A_00726	26870	27472	201	-	0.54	0.67	0.32	0.29		0	0			ynjF	Inner membrane protein YnjF
contig00045	A_01705	20675	20860	62	+	1.01	0.34	0.15	0.32		0	0				preprotein translocase subunit SecG
contig00037	A_01471	19269	19907	213	+	0.33	0.62	0.22	0.64		33.0189	33.0189			mcbR_4	HTH-type transcriptional regulator McbR
contig00037	A_01475	24081	24455	125	+	0.67	0.59	0.08	0.47		0	0				hypothetical protein
contig00072	A_02341	1441	2379	313	-	0.74	0.52	0.3	0.25		0	0			ribF	Riboflavin biosynthesis protein RibF
contig00079	A_02493	3705	4139	145	+	0.34	0.61	0.23	0.63		36.1111	36.1111			pheC	Cyclohexadienyl dehydratase precursor
contig00094	A_02781	8282	8905	208	-	0.4	0.93	0.13	0.35		13.0435	0				hypothetical protein
contig00138	A_03421	1148	1444	99	-	0.39	0.4	0.29	0.73		0	0				Membrane transport protein
contig00032	A_01311	5471	6289	273	-	0.33	0.48	0.58	0.41		16.1765	0			thiD	Hydroxymethylpyrimidine/phosphomethylpyrimidine kinase
contig00172	A_03759	6333	6950	206	-	0.41	0.75	0.39	0.25		11.2195	0			hisB	Imidazoleglycerol-phosphate dehydratase
contig00118	A_03195	3495	4139	215	+	0.74	0.45	0.28	0.33		34.5794	38.785			rmlA1	Glucose-1-phosphate thymidylyltransferase 1
contig00042	A_01613	16056	16793	246	+	0.81	0.42	0.15	0.42		11.0204	0			dnaQ	DNA polymerase III subunit epsilon
contig00376	A_04291	2279	2719	147	+	0.59	0.3	0.55	0.36		39.0411	39.0411				hypothetical protein
contig00030	A_01263	20664	21110	149	-	0.16	0.67	0.35	0.61		0	0			mshD	Mycothiol acetyltransferase
contig00044	A_01651	39	1406	456	+	0.37	0.53	0.32	0.57		0	0			rsr	hypothetical protein
contig00053	A_01919	14574	15578	335	+	0.39	0.41	0.5	0.49		26.0479	26.0479			fdr	Ferredoxin--NAD(P)(+) reductase fdr
contig00053	A_01920	15578	16135	186	+	0.52	0.45	0.36	0.46		0	0			rsmD	Ribosomal RNA small subunit methyltransferase D
contig00167	A_03698	7531	8442	304	+	0.35	0.59	0.27	0.58		36.3036	25.0825				Sporulation related domain protein
contig00204	A_03953	7026	7190	55	+	0.51	0.51	0.17	0.6		0	0				hypothetical protein
contig00024	A_01041	7309	8283	325	-	0.92	0.28	0.04	0.54		0	0			dusC	tRNA-dihydrouridine synthase C
contig00056	A_01976	1815	2531	239	-	0.64	0.56	0.41	0.16		15.5462	26.8908			trmB	tRNA (guanine-N(7)-)-methyltransferase
contig00059	A_02058	7950	8669	240	+	0.01	0.35	0.3	1.11		13.8075	0			kdpE	KDP operon transcriptional regulatory protein KdpE
contig00001	A_00028	22336	23040	235	-	0.15	0.35	0.55	0.72		6.01504	0				hypothetical protein
contig00004	A_00195	3581	3754	58	+	0.48	0.32	0.29	0.68		0	0				hypothetical protein
contig00017	A_00790	6859	7473	205	+	0.53	0.19	0.8	0.25		0	16.1765			ubiE_1	Ubiquinone/menaquinone biosynthesis C-methyltransferase UbiE
contig00026	A_01124	26789	28054	422	+	0.42	0.44	0.28	0.63		23.5154	28.0285			murA	UDP-N-acetylglucosamine 1-carboxyvinyltransferase
contig00033	A_01350	13679	14482	268	+	0.7	0.57	0.13	0.37		29.588	29.588				putative nucleotide-binding protein containing TIR-like domain protein
contig00049	A_01820	15358	15897	180	+	0.48	0.5	0.17	0.62		0	0			cspC	Cold shock-like protein CspC
contig00086	A_02625	5189	5659	157	+	0.78	0.52	0.26	0.21		0	23.7179				hypothetical protein
contig00132	A_03355	2484	3671	396	-	0.33	0.5	0.2	0.74		34.9367	35.6962			dapE_4	Succinyl-diaminopimelate desuccinylase
contig00218	A_04007	3043	3291	83	+	1.18	0.48	0.03	0.08		30.4878	30.4878			moaD_2	Molybdopterin synthase sulfur carrier subunit
contig00142	A_03464	235	1338	368	+	0.73	0.52	0.36	0.16		32.6975	32.6975			aroC	Chorismate synthase
contig00042	A_01624	24799	25338	180	-	0.39	0.41	0.6	0.36		26.257	26.257			hemH	Ferrochelatase
contig00047	A_01766	23251	23571	107	-	0.49	0.48	0.36	0.43		45.283	45.283			legI_3	N,N'-diacetyllegionaminic acid synthase
contig00003	A_00183	33467	33976	170	+	0.31	0.44	0.63	0.38		0	0				hypothetical protein
contig00036	A_01438	14340	15647	436	+	0.21	0.36	0.34	0.85		38.6207	33.5632				hypothetical protein
contig00044	A_01663	14293	14709	139	-	0.5	0.68	0.1	0.47		16.6667	16.6667				Glyoxalase-like domain protein
contig00190	A_03850	2447	2560	38	-	0.28	0.8	0.32	0.35		0	0				hypothetical protein
contig00032	A_01325	21250	21696	149	-	0.65	0.34	0.32	0.44		56.7568	40.5405			rpiB	Ribose-5-phosphate isomerase B
contig00034	A_01384	14464	14955	164	-	0.45	0.41	0.09	0.8		0	0				hypothetical protein
contig00116	A_03171	6433	7200	256	+	0.27	0.74	0.15	0.59		0	0				Sulfite exporter TauE/SafE
contig00122	A_03248	2348	3040	231	-	0.14	1.32	0.04	0.25		0	0				HTH domain protein
contig00025	A_01069	1916	2314	133	+	0.24	0.28	0.14	1.08		0	0				hypothetical protein
contig00044	A_01672	22107	22862	252	+	0.58	0.6	0.25	0.31		50.1992	55.7769			ubiE_2	Ubiquinone/menaquinone biosynthesis C-methyltransferase UbiE
contig00062	A_02157	17897	18697	267	-	0.57	0.65	0.2	0.32		51.8797	50.7519				Aminoglycoside 3-N-acetyltransferase
contig00037	A_01473	22108	23274	389	-	0.63	0.4	0.37	0.34		16.4948	28.6082			carA	Carbamoyl-phosphate synthase small chain
contig00063	A_02175	11787	12245	153	+	0.8	0.45	0.36	0.13		0	0				NUDIX domain protein
contig00088	A_02658	3254	3961	236	-	0.63	0.5	0.36	0.25		37.4468	39.5745			hisC2_2	Histidinol-phosphate aminotransferase 2
contig00008	A_00417	16184	17863	560	+	0.34	0.39	0.38	0.62		37.746	34.347			pepN_1	Aminopeptidase N
contig00010	A_00487	4096	4749	218	-	0.56	0.58	0.17	0.42		12.4424	12.4424			kpsT_1	Polysialic acid transport ATP-binding protein KpsT
contig00034	A_01370	938	1600	221	-	0.53	0.68	0.14	0.38		0	14.5455			des_2	Fatty acid desaturase
contig00041	A_01576	5619	7436	606	+	0.45	0.46	0.2	0.62		17.8512	22.4793			appA	Oligopeptide-binding protein AppA precursor
contig00043	A_01648	19612	21096	495	+	0.31	0.69	0.33	0.4		0	0			trkG	Trk system potassium uptake protein TrkG
contig00147	A_03507	8919	9278	120	+	0.73	0.5	0.12	0.38		21.8487	21.8487			gcvH_1	Glycine cleavage system H protein
contig00009	A_00461	18789	19745	319	+	0.19	0.38	0.23	0.92		7.86164	7.86164			add2	Aminodeoxyfutalosine deaminase
contig00046	A_01715	3233	3934	234	+	0.28	0.41	0.14	0.89		0	0				hypothetical protein
contig00105	A_02986	10519	11571	351	+	0.76	0.38	0.34	0.24		15.1429	16.2857			rluC	Ribosomal large subunit pseudouridine synthase C
contig00172	A_03754	1179	1976	266	-	0.52	0.5	0.31	0.39		9.0566	11.3208			hisF	Imidazole glycerol phosphate synthase subunit HisF
contig00181	A_03797	3478	4557	360	-	0.32	0.46	0.38	0.56		7.52089	7.52089			murE	UDP-N-acetylmuramoyl-L-alanyl-D-glutamate--2,6-diaminopimelate ligase
contig00036	A_01437	11819	14347	843	+	0.19	0.29	0.46	0.78		22.6841	25.8907				Tellurite resistance protein TerB
contig00142	A_03466	2059	2478	140	-	0.37	0.58	0.44	0.33		0	0			dsbD_4	Thiol:disulfide interchange protein DsbD
contig00137	A_03408	2168	3460	431	-	0.51	0.56	0.31	0.33		38.3721	46.2791			serS	Serine--tRNA ligase
contig00001	A_00005	3460	4380	307	-	0.17	0.18	0.64	0.72		0	0				putative inner membrane protein
contig00014	A_00665	9809	10939	377	+	0.46	0.54	0.4	0.31		23.9362	38.8298			proB	Glutamate 5-kinase
contig00024	A_01056	20022	21182	387	-	0.34	0.35	0.36	0.66		23.8342	26.4249			lpxD	UDP-3-O-acylglucosamine N-acyltransferase
contig00025	A_01086	20406	22190	595	+	0.32	0.45	0.27	0.67		8.75421	11.2795			dnaX_2	DNA polymerase III subunit tau
contig00034	A_01389	17315	18178	288	-	0.28	0.35	0.22	0.86		5.57491	0				Tetratricopeptide repeat
contig05122	A_04490	29	685	219	-	0.4	0.13	0.02	1.16		52.2936	57.7982			cc4_2	Cytochrome c4 precursor
contig00004	A_00215	17594	18490	299	-	0.4	0.45	0.28	0.57		23.4899	32.2148				Polyphosphate kinase 2 (PPK2)
contig00012	A_00591	21436	21633	66	+	0.37	0.14	0.4	0.79		0	0				hypothetical protein
contig00054	A_01929	22	2577	852	+	0.61	0.55	0.23	0.31		33.02	42.4207			leuS	Leucine--tRNA ligase
contig00083	A_02563	9424	10230	269	-	0.7	0.53	0.08	0.39		0	0			cdsA	Phosphatidate cytidylyltransferase
contig00090	A_02698	3530	4429	300	+	0.54	0.56	0.19	0.41		0	0			fmt	Methionyl-tRNA formyltransferase
contig00123	A_03264	1620	2555	312	+	0.19	0.33	0.11	1.07		0	0			ybbH	putative HTH-type transcriptional regulator YbbH
contig00131	A_03340	2173	2655	161	-	0.58	0.88	0.12	0.12		0	0				Tripartite tricarboxylate transporter TctB family protein
contig00218	A_04009	3800	4165	122	-	0.6	0.4	0.06	0.64		0	0				hypothetical protein
contig00429	A_04318	3695	3907	71	-	0.54	0.78	0.1	0.28		0	0				hypothetical protein
contig00010	A_00484	1709	2212	168	+	0.41	0.29	0.11	0.89		0	0				hypothetical protein
contig00035	A_01401	1854	2966	371	+	0.31	0.62	0.56	0.21		10.2703	18.1081			yciC_1	Putative metal chaperone YciC
contig00101	A_02920	12517	12870	118	+	0.35	0.65	0.26	0.44		34.188	34.188				hypothetical protein
contig00062	A_02156	16927	17904	326	-	0.58	0.51	0.23	0.38		11.6923	11.6923				hypothetical protein
contig00001	A_00064	57511	57816	102	+	0.55	0.61	0.21	0.32		0	0				hypothetical protein
contig00118	A_03193	2417	3268	284	+	0.65	0.42	0.3	0.32		19.4346	13.4276			rfbD	dTDP-4-dehydrorhamnose reductase
contig00258	A_04141	1521	1946	142	-	0.44	0.36	0.57	0.32		0	0			msrB	Peptide methionine sulfoxide reductase MsrB
contig00025	A_01092	27272	27376	35	-	0.3	0.8	0.21	0.38		0	0				hypothetical protein
contig00029	A_01217	12987	14153	389	-	0.79	0.52	0.23	0.15		0	2.83505			dbpA_1	ATP-dependent RNA helicase DbpA
contig00047	A_01761	19356	20249	298	-	0.37	0.48	0.29	0.55		32.9966	33.3333			fcf1	dTDP-4-dehydro-6-deoxyglucose reductase
contig00190	A_03859	7550	8176	209	-	0.48	0.48	0.26	0.47		0	0			dnaC	Replicative DNA helicase
contig00196	A_03899	4937	5473	179	+	0.33	0.43	0.13	0.8		0	0				hypothetical protein
contig00267	A_04173	5425	6069	215	+	0.44	0.41	0.23	0.61		11.215	11.215				hypothetical protein
contig00024	A_01042	8449	9168	240	+	0.14	0.58	0.17	0.79		0	19.6653			ispD	2-C-methyl-D-erythritol 4-phosphate cytidylyltransferase
contig00038	A_01485	4164	5195	344	+	0.05	0.11	0.17	1.35		0	5.24781			hemN_1	Oxygen-independent coproporphyrinogen-III oxidase 1
contig00044	A_01664	14706	15929	408	-	0.51	0.57	0.09	0.51		7.37101	7.37101			recF_1	DNA replication and repair protein RecF
contig00053	A_01924	18546	18851	102	+	0.41	0.39	0.3	0.58		52.4752	74.2574				hypothetical protein
contig00062	A_02141	4996	5256	87	+	1.28	0.24	0.08	0.08		0	0				hypothetical protein
contig00157	A_03596	4888	6990	701	-	0.56	0.4	0.39	0.33		26.7143	23.8571			ptk	Tyrosine-protein kinase ptk
contig00015	A_00729	29560	30144	195	-	0.7	0.55	0.16	0.27		0	0				CobQ/CobB/MinD/ParA nucleotide binding domain protein
contig00022	A_00978	13966	14673	236	-	0.5	0.59	0.31	0.28		0	0				hypothetical protein
contig00148	A_03510	390	893	168	-	0.29	0.63	0.18	0.58		27.5449	35.3293				phosphohistidine phosphatase
contig00104	A_02969	11951	13921	657	-	0.43	0.55	0.28	0.41		22.561	19.3598			parE	DNA topoisomerase 4 subunit B
contig00026	A_01115	16904	18202	433	+	0.35	0.3	0.24	0.77		0	0			lktA_1	Leukotoxin
contig00032	A_01303	345	1022	226	-	0.46	0.56	0.32	0.32		0	0			tenA	Thiaminase-2
contig00140	A_03439	2768	3019	84	+	0.12	0.41	0.2	0.93		0	0			hipB	Antitoxin HipB
contig00085	A_02595	520	1161	214	+	0.08	0.3	0.57	0.7		0	0			rhtB_3	Homoserine/homoserine lactone efflux protein
contig00007	A_00391	32241	32510	90	+	0.35	0.82	0.19	0.29		0	0				hypothetical protein
contig00063	A_02169	5544	6854	437	-	0.34	0.56	0.24	0.51		32.7982	30.7339				Putative multidrug export ATP-binding/permease protein
contig00002	A_00122	19078	19395	106	-	0.46	0.28	0.29	0.62		0	0				hypothetical protein
contig00132	A_03356	3686	3871	62	-	0.39	0.26	0.15	0.85		42.623	52.459				hypothetical protein
contig00097	A_02844	11277	11660	128	+	0.57	0.69	0.28	0.1		0	0				hypothetical protein
contig00105	A_02985	10148	10522	125	+	0.84	0.46	0.29	0.05		0	0			crcB	Putative fluoride ion transporter CrcB
contig00086	A_02626	5656	6159	168	+	0.72	0.59	0.17	0.16		0	0				hypothetical protein
contig00047	A_01751	8791	9615	275	+	0.56	0.33	0.29	0.45		0	7.66423				Alpha-2,3-sialyltransferase (CST-I)
contig00097	A_02838	7785	8633	283	-	0.88	0.2	0.09	0.46		0	0		S	soxA	SoxAX cytochrome complex subunit A precursor
contig00076	A_02427	2665	4998	778	-	0.48	0.48	0.25	0.42		13.6422	12.6126			parC	DNA topoisomerase 4 subunit A
contig00376	A_04290	2043	2186	48	-	0.29	0.48	0.45	0.41		0	0			hisI_2	Phosphoribosyl-AMP cyclohydrolase
contig00002	A_00131	27306	28313	336	+	0.13	0.18	0.3	1.01		0	0				flagellar hook-associated protein FlgL
contig00014	A_00662	8164	8487	108	+	0.19	0.47	0.6	0.36		0	0				hypothetical protein
contig00017	A_00801	19241	20350	370	+	0.3	0.35	0.19	0.78		0	0				hypothetical protein
contig00026	A_01100	3903	5138	412	+	0.16	0.27	0.08	1.11		0	0				NnrS protein
contig00027	A_01139	11915	12583	223	+	0.33	0.44	0.32	0.53		43.2432	48.1982			cysK_1	Cysteine synthase
contig01212	A_04454	9	1073	355	+	0.35	0.35	0.68	0.24		0	0			mnmA	tRNA-specific 2-thiouridylase MnmA
contig00062	A_02159	19257	19772	172	+	0.38	0.31	0.47	0.46		17.5439	17.5439				Lipid A 3-O-deacylase (PagL)
contig00148	A_03515	4668	5021	118	-	0.71	0.43	0.26	0.22		17.094	0			engB_2	putative GTP-binding protein EngB
contig00034	A_01394	20824	22287	488	-	0.24	0.32	0.26	0.79		22.5873	25.0513				Putative conjugal transfer proteinc/MT3759
contig00035	A_01403	3262	3438	59	+	0.59	0.39	0.41	0.22		0	0			ysnE_2	putative N-acetyltransferase YsnE
contig00083	A_02574	16585	16794	70	-	0.45	0.5	0.38	0.28		47.8261	47.8261			aroB_1	3-dehydroquinate synthase
contig00137	A_03411	5413	5613	67	+	1.04	0.28	0.29	0		0	0				hypothetical protein
contig00016	A_00755	15205	16656	484	-	0.44	0.53	0.41	0.23		18.2195	22.3602			cysS	Cysteine--tRNA ligase
contig00061	A_02133	19976	20515	180	-	0.52	0.76	0.15	0.18		0	0				hypothetical protein
contig00007	A_00386	27330	27779	150	+	0.32	1.14	0.05	0.09		0	0				Protein of unknown function, DUF
contig00007	A_00383	25554	26213	220	+	0.25	1.12	0.08	0.15		43.379	43.379			bdbD_1	Disulfide bond formation protein D precursor
contig00008	A_00423	21422	22837	472	+	0.47	0.23	0.62	0.28		0	0			yhbU_2	putative protease YhbU precursor
contig00025	A_01093	27373	28806	478	-	0.48	0.46	0.35	0.31		21.174	27.2537			argH1	Argininosuccinate lyase 1
contig00072	A_02340	1136	1432	99	-	0.49	0.3	0.48	0.33		0	0				Stress responsive A/B Barrel Domain protein
contig00190	A_03854	4715	6022	436	-	0.73	0.23	0.31	0.33		44.5977	44.5977			purB	Adenylosuccinate lyase
contig00117	A_03178	728	1354	209	-	0.57	0.4	0.21	0.41		0	0			ate	Putative arginyl-tRNA--protein transferase
contig00015	A_00718	19866	20549	228	-	0.59	0.51	0.29	0.2		0	0			bioM	Biotin transport ATP-binding protein BioM
contig00043	A_01643	15907	16206	100	+	0.35	0.46	0.52	0.26		0	0			yciB_1	intracellular septation protein A
contig00056	A_01981	6944	7990	349	-	0.26	0.55	0.16	0.62		30.7471	25			ybeZ	PhoH-like protein
contig00111	A_03087	6863	7390	176	-	0.43	0.63	0.27	0.26		0	0				Stringent starvation protein B
contig00169	A_03720	6458	6694	79	-	0.53	0.26	0.3	0.5		0	0				EF hand
contig01002	A_04440	1112	2368	419	-	0.09	0.56	0.13	0.81		27.2727	22.7273				hypothetical protein
contig00122	A_03255	6737	7597	287	+	0.19	0.25	0.26	0.89		0	0				hypothetical protein
contig00170	A_03728	1321	1701	127	+	0.49	0.51	0.13	0.46		0	0				Low molecular weight phosphotyrosine protein phosphatase
contig00004	A_00218	20645	21331	229	-	0.58	0.54	0.15	0.31		24.1228	30.2632				Outer membrane protein transport protein (OMPP1/FadL/TodX)
contig00033	A_01346	9682	10110	143	-	0.46	0.34	0.1	0.68		0	0			gloA	Lactoylglutathione lyase
contig00083	A_02557	2491	3018	176	-	0.47	0.47	0.19	0.45		0	0			fabZ	3-hydroxyacyl-[acyl-carrier-protein] dehydratase FabZ
contig00085	A_02617	15466	16113	216	+	0.35	0.25	0.19	0.79		20	20			cynT	Carbonic anhydrase 1
contig00092	A_02739	521	3961	1147	-	0.55	0.35	0.3	0.38		30.8901	36.8237			cfiB	2-oxoglutarate carboxylase small subunit
contig00113	A_03121	3430	3624	65	+	0.43	0.25	0.4	0.5		0	0				hypothetical protein
contig00174	A_03766	672	1268	199	-	0.61	0.16	0.68	0.13		15.1515	15.1515			purF_2	Amidophosphoribosyltransferase precursor
contig00273	A_04189	5938	6312	125	-	0.47	0.43	0.21	0.47		0	0				hypothetical protein
contig00001	A_00090	81916	82839	308	-	0.29	0.5	0.12	0.66		0	0				Branched-chain amino acid transport system / permease component
contig00028	A_01170	6457	7674	406	-	0.47	0.45	0.22	0.43		25.679	29.3827				Phage capsid family protein
contig00057	A_02004	5439	5849	137	+	0.15	0.2	0.17	1.05		0	0				AIG2-like family protein
contig00121	A_03241	11466	11588	41	+	0.34	0.57	0.18	0.48		0	0				hypothetical protein
contig00218	A_04006	2376	3050	225	+	0.85	0.4	0.03	0.29		0	0			pgsA	CDP-diacylglycerol--glycerol-3-phosphate 3-phosphatidyltransferase
contig00051	A_01875	20420	20956	179	+	0.62	0.31	0.28	0.36		19.1011	34.2697			rlmB_1	23S rRNA (guanosine-2'-O-)-methyltransferase RlmB
contig00115	A_03160	12586	12837	84	-	0.29	0.41	0.48	0.39		0	0				hypothetical protein
contig00010	A_00496	12048	12935	296	-	0.5	0.38	0.33	0.35		0	0			mepA_1	Penicillin-insensitive murein endopeptidase precursor
contig00024	A_01045	10165	10644	160	+	0.24	0.36	0.1	0.86		38.9937	38.9937			pncC	Nicotinamide-nucleotide amidohydrolase PncC
contig00029	A_01209	6100	6630	177	+	0.43	0.6	0.31	0.22		37.5	37.5			trpB_1	Tryptophan synthase beta chain
contig00030	A_01248	8579	8950	124	+	0.22	0.15	0.4	0.79		0	0				Divergent polysaccharide deacetylase
contig00046	A_01730	16187	16708	174	+	0.38	0.43	0.11	0.64		29.4798	29.4798			dapH	2,3,4,5-tetrahydropyridine-2,6-dicarboxylate N-acetyltransferase
contig00072	A_02354	12005	13438	478	-	0.35	0.27	0.29	0.65		0	0				hypothetical protein
contig00074	A_02381	1623	1877	85	+	0.49	0.82	0.25	0		0	0				hypothetical protein
contig00155	A_03575	5578	6012	145	-	0.24	0.29	0.08	0.95		59.7222	59.7222				inosine 5'-monophosphate dehydrogenase
contig00012	A_00576	7578	8624	349	-	0.4	0.26	0.5	0.39		0	6.32184			tqsA	AI-2 transport protein TqsA
contig00385	A_04294	17	244	76	+	0.14	0.24	0.57	0.6		0	0				hypothetical protein
contig00008	A_00426	23711	24343	211	+	0.63	0.55	0.15	0.22		0	0			dnaJ_1	Chaperone protein DnaJ
contig00021	A_00957	29383	30255	291	-	0.12	0.48	0.12	0.83		16.8966	25.5172			mmsB	3-hydroxyisobutyrate dehydrogenase
contig00046	A_01739	23851	24063	71	+	0.74	0.36	0.17	0.28		0	0			aroK_1	Shikimate kinase
contig00116	A_03162	56	385	110	+	0.66	0.53	0.3	0.06		0	0			rnc	Ribonuclease 3
contig00169	A_03725	9094	9588	165	+	0.23	0.52	0.64	0.16		0	0			yedZ	Sulfoxide reductase heme-binding subunit YedZ
contig00174	A_03774	6436	7074	213	-	0.77	0.34	0.26	0.18		0	0			mlaE	putative phospholipid ABC transporter permease protein MlaE
contig00034	A_01385	15082	15228	49	+	0.29	0.71	0.15	0.4		0	0				hypothetical protein
contig00004	A_00197	4724	6202	493	+	0.25	0.4	0.41	0.48		33.5366	32.1138				Thermostable carboxypeptidase 1
contig00030	A_01268	24886	25215	110	-	0.7	0.46	0.26	0.12		0	0			erpA	Iron-sulfur cluster insertion protein ErpA
contig00041	A_01575	4455	5240	262	-	0.35	0.67	0.12	0.4		49.0421	44.0613			bdhA_1	D-beta-hydroxybutyrate dehydrogenase
contig00043	A_01650	22887	24677	597	-	0.33	0.37	0.35	0.49		0	0				Putative peptidoglycan binding domain protein
contig00051	A_01862	9791	10750	320	-	0.37	0.47	0.48	0.22		0	0			hmuU_4	Hemin transport system permease protein HmuU
contig00056	A_01975	124	1476	451	-	0.52	0.36	0.3	0.36		26.2222	32			aroA	3-phosphoshikimate 1-carboxyvinyltransferase
contig00088	A_02656	1912	2841	310	-	0.47	0.44	0.31	0.32		15.534	28.479			proC_1	Pyrroline-5-carboxylate reductase
contig00197	A_03912	7322	7696	125	-	0.28	0.76	0.29	0.21		0	0				hypothetical protein
contig00022	A_00993	27110	27409	100	-	0.45	0.58	0.17	0.33		0	0				hypothetical protein
contig00181	A_03798	4557	4967	137	-	0.48	0.39	0.33	0.33		0	0			murF_2	UDP-N-acetylmuramoyl-tripeptide--D-alanyl-D-alanine ligase
contig00088	A_02655	965	1915	317	-	0.58	0.49	0.23	0.23		0	10.7595				hypothetical protein
contig00042	A_01615	17433	17942	170	+	0.61	0.25	0.39	0.27		0	0			idi	Isopentenyl-diphosphate Delta-isomerase
contig00065	A_02209	19	786	256	+	0.42	0.53	0.29	0.28		34.1176	36.0784			hisZ	ATP phosphoribosyltransferase regulatory subunit
contig00084	A_02588	12292	12993	234	-	0.43	0.39	0.31	0.39		31.7597	25.7511			nodM_2	Glutamine--fructose-6-phosphate aminotransferase [isomerizing]
contig00162	A_03649	8785	9288	168	+	0.31	0.61	0.09	0.51		0	0				hypothetical protein
contig00251	A_04123	4964	5887	308	+	0.54	0.41	0.34	0.23		7.16612	14.658			drrA	Daunorubicin/doxorubicin resistance ATP-binding protein DrrA
contig00164	A_03669	2819	3862	348	-	0.49	0.42	0.12	0.49		26.2248	29.1066			yhdN_2	General stress protein 69
contig00081	A_02516	2232	3047	272	+	0.35	0.51	0.31	0.34		11.0701	10.3321			surE	5'-nucleotidase SurE
contig00148	A_03521	10380	10616	79	-	0.09	1.12	0.3	0		0	0				hypothetical protein
contig00181	A_03795	882	1964	361	-	0.65	0.45	0.12	0.29		0	0			mraY	Phospho-N-acetylmuramoyl-pentapeptide-transferase
contig00027	A_01148	19183	20898	572	-	0.44	0.44	0.2	0.43		38.8792	41.1559			metG_1	Methionine--tRNA ligase
contig00091	A_02731	12186	12539	118	-	0.44	0.55	0.24	0.28		56.4103	56.4103				ATPase MipZ
contig00304	A_04242	215	493	93	+	0.22	0.3	0.15	0.84		0	0				hypothetical protein
contig00026	A_01126	28294	28545	84	+	0.71	0.39	0.09	0.31		0	0				hypothetical protein
contig00001	A_00082	74552	75166	205	+	0.22	0.29	0.42	0.57		23.5294	23.5294			hdaH_1	Histone deacetylase-like amidohydrolase
contig00004	A_00217	19591	20451	287	-	0.39	0.3	0.4	0.41		18.8811	13.6364				hypothetical protein
contig00008	A_00402	1496	1774	93	+	0.26	1	0.1	0.14		0	0				hypothetical protein
contig00017	A_00811	28995	29306	104	+	0.37	0.47	0.28	0.38		32.0388	41.7476			cysQ_2	3'(2'),5'-bisphosphate nucleotidase CysQ
contig00034	A_01391	18866	19840	325	-	0.3	0.17	0.31	0.72		0	0				Bacterial type II secretion system protein F domain protein
contig00034	A_01399	26371	27270	300	-	0.23	0.29	0.2	0.78		37.7926	38.1271				hypothetical protein
contig00041	A_01586	17481	18059	193	+	0.52	0.35	0.09	0.54		39.0625	39.0625				hypothetical protein
contig00046	A_01728	14626	15519	298	+	0.35	0.33	0.29	0.53		0	27.2727				hypothetical protein
contig00073	A_02361	29	1261	411	-	0.03	0.12	0.07	1.28		0	0			yhbH	hypothetical protein
contig00193	A_03872	249	350	34	+	0.21	0.07	0.64	0.58		0	0				hypothetical protein
contig00267	A_04166	39	827	263	+	0.2	0.45	0.25	0.6		0	0			amiA	N-acetylmuramoyl-L-alanine amidase AmiA precursor
contig00016	A_00738	1708	2553	282	+	0.51	0.59	0.14	0.25		16.0142	25.6228				ATPase family associated with various cellular activities (AAA)
contig00025	A_01074	5920	6789	290	+	0.23	0.34	0.11	0.81		0	0			dacA	D-alanyl-D-alanine carboxypeptidase DacA precursor
contig00048	A_01788	12877	13812	312	-	0.07	1.33	0.01	0.08		0	0			czcD_3	Cadmium, cobalt and zinc/H(+)-K(+) antiporter
contig00159	A_03607	6245	6967	241	+	0.61	0.57	0.07	0.24		37.5	27.9167			fabG_4	3-oxoacyl-[acyl-carrier-protein] reductase FabG
contig00181	A_03803	8201	8701	167	-	0.52	0.32	0.26	0.39		15.6627	0			mraZ	Protein MraZ
contig00001	A_00079	72891	73106	72	+	0.24	0.16	0.36	0.73		38.0282	0				hypothetical protein
contig00003	A_00176	26250	26927	226	-	0.49	0.54	0.26	0.2		0	0			plsB_2	Glycerol-3-phosphate acyltransferase
contig00075	A_02412	7101	7547	149	-	0.49	0.5	0.19	0.31		0	0			hslR	Heat shock protein 15
contig00137	A_03416	9174	9842	223	+	0.48	0.45	0.18	0.38		0	0			ccmA	Cytochrome c biogenesis ATP-binding export protein CcmA
contig00097	A_02831	1653	2084	144	-	0.77	0.34	0.1	0.27		0	0				hypothetical protein
contig00011	A_00545	16843	17145	101	+	0.07	0.23	0.99	0.19		0	0				AcrB/AcrD/AcrF family protein
contig00018	A_00855	33707	33997	97	-	0.4	0.36	0.25	0.47		0	0				hypothetical protein
contig00046	A_01735	19441	19998	186	-	0.5	0.5	0.23	0.25		26.4865	20.5405			hpt	Hypoxanthine phosphoribosyltransferase
contig00062	A_02142	5269	7056	596	+	0.91	0.12	0.3	0.15		0	0			actP_4	Cation/acetate symporter ActP
contig00075	A_02419	14368	15042	225	-	0.4	0.37	0.1	0.61		25	30.8036			pgl	6-phosphogluconolactonase
contig00204	A_03947	1212	1472	87	-	0.44	0.67	0.14	0.23		30.2326	30.2326			greA_2	Transcription elongation factor GreA
contig00218	A_04012	6126	6833	236	-	0.53	0.48	0.11	0.36		0	0				hypothetical protein
contig00981	A_04436	700	1668	323	-	0.52	0.46	0.32	0.18		0	0			yrbG	Inner membrane protein YrbG
contig00044	A_01673	22864	23046	61	+	0.57	0.23	0.24	0.43		0	0				hypothetical protein
contig00081	A_02519	3881	5047	389	+	0.29	0.4	0.18	0.6		25.2577	19.0722			nlpD	Murein hydrolase activator NlpD precursor
contig00115	A_03146	14	439	142	+	0.71	0.28	0.3	0.18		0	0			rpe	Ribulose-phosphate 3-epimerase
contig00157	A_03590	66	278	71	+	0.69	0.29	0.03	0.46		0	0				hypothetical protein
contig00218	A_04010	4400	5098	233	-	0.73	0.31	0.18	0.25		0	0			pcs	Phosphatidylcholine synthase
contig00196	A_03898	4217	4690	158	-	0.68	0.45	0.08	0.25		24.8408	40.7643				hypothetical protein
contig00006	A_00311	16428	16691	88	-	0.16	0.66	0.05	0.59		62.069	73.5632			yfkN_1	Trifunctional nucleotide phosphoesterase protein YfkN precursor
contig00045	A_01695	11272	11625	118	+	0.35	0.47	0.14	0.5		0	0			ybaN	Inner membrane protein YbaN
contig00090	A_02696	2399	2980	194	+	0.41	0.43	0.42	0.2		17.6166	17.6166			def_1	Peptide deformylase
contig00090	A_02703	6659	7618	320	-	0.25	0.43	0.41	0.37		0	12.2257			ispH	4-hydroxy-3-methylbut-2-enyl diphosphate reductase
contig00100	A_02890	4802	5197	132	+	0.29	0.56	0.16	0.45		0	0				hypothetical protein
contig00118	A_03194	3265	3498	78	+	0.63	0.45	0.21	0.17		0	0			rmlA	Glucose-1-phosphate thymidylyltransferase
contig00148	A_03519	8843	9349	169	-	0.21	0.52	0.27	0.46		0	0				cyclic-di-GMP phosphodiesterase
contig00237	A_04049	93	389	99	+	0.46	0.35	0.19	0.46		29.5918	29.5918			ispA	Farnesyl diphosphate synthase
contig00002	A_00107	7367	7756	130	+	0.32	0.16	0.27	0.7		0	0			flgB	Flagellar basal body rod protein FlgB
contig00181	A_03796	2063	3481	473	-	0.49	0.41	0.23	0.32		18.2203	21.3983			murF_1	UDP-N-acetylmuramoyl-tripeptide--D-alanyl-D-alanine ligase
contig00014	A_00654	624	1886	421	+	0.48	0.36	0.15	0.46		9.28571	9.28571			dctB_1	C4-dicarboxylate transport sensor protein DctB
contig00037	A_01453	2681	4147	489	+	0.48	0.36	0.33	0.28		31.7623	28.6885			glyS_1	Glycine--tRNA ligase beta subunit
contig00084	A_02583	6451	7494	348	-	0.26	0.46	0.19	0.54		0	0			moaA_1	Cyclic pyranopterin monophosphate synthase
contig00123	A_03276	8533	9570	346	-	0.34	0.45	0.23	0.43		0	0				RNase III inhibitor
contig00043	A_01639	12700	13368	223	-	0.55	0.33	0.38	0.18		13.964	0				hypothetical protein
contig00138	A_03433	10664	11293	210	+	0.63	0.53	0.03	0.25		0	0				Rhodanese-like domain protein
contig00022	A_00983	17269	19038	590	+	0.35	0.48	0.25	0.36		0	0			dnaG	DNA primase
contig00027	A_01146	17436	17936	167	-	0.37	0.47	0.09	0.51		0	0				NUDIX domain protein
contig00034	A_01372	2453	2677	75	-	0.23	0.59	0.1	0.52		0	0				hypothetical protein
contig00070	A_02300	7013	7936	308	+	0.35	0.47	0.24	0.38		0	0			yjiE_2	HTH-type transcriptional regulator YjiE
contig00104	A_02965	8608	9891	428	+	0.29	0.45	0.29	0.41		0	6.32319			lolC	Lipoprotein-releasing system transmembrane protein LolC
contig00024	A_01044	9662	10078	139	+	0.13	0.52	0.45	0.33		0	0				phosphatidylglycerophosphatase A
contig00045	A_01703	19707	19829	41	-	0.17	0.34	0.12	0.8		0	0				hypothetical protein
contig00045	A_01707	21768	22901	378	+	0.8	0.32	0.14	0.17		28.9125	20.4244			pyrG_2	CTP synthase
contig00085	A_02603	5368	6345	326	-	0.1	1.08	0.15	0.1		11.6923	11.6923				Rubrerythrin
contig00157	A_03593	2067	2591	175	-	0.1	0.29	0.07	0.97		0	0				hypothetical protein
contig00011	A_00541	14583	15083	167	+	0.19	0.11	1.08	0.04		31.3253	31.3253			slyA_1	Transcriptional regulator SlyA
contig00014	A_00666	10979	12226	416	+	0.43	0.4	0.26	0.33		26.747	21.2048			proA	Gamma-glutamyl phosphate reductase
contig00017	A_00817	33396	33776	127	-	0.55	0.26	0.15	0.46		0	0				hypothetical protein
contig00021	A_00931	8983	10008	342	-	0.43	0.3	0.35	0.34		0	0				hypothetical protein
contig00032	A_01329	25760	26398	213	-	0.34	0.33	0.2	0.55		0	16.5094			neuA_1	CMP-N,N'-diacetyllegionaminic acid synthase
contig00124	A_03295	11114	11479	122	+	0.26	0.11	0.94	0.11		0	38.843			lolD_2	Lipoprotein-releasing system ATP-binding protein LolD
contig00023	A_01033	27269	28195	309	+	0.58	0.46	0.19	0.19		0	0			trmD	tRNA (guanine-N(1)-)-methyltransferase
contig00038	A_01494	12366	13631	422	+	0.25	0.44	0.1	0.63		39.905	36.342				Hydroxymethylglutaryl-coenzyme A reductase
contig00076	A_02439	15495	15767	91	-	0.31	0.51	0.1	0.5		36.6667	27.7778			ptsO	Phosphocarrier protein NPr
contig00408	A_04308	3643	4299	219	-	0.48	0.32	0.14	0.48		11.0092	18.3486				hypothetical protein
contig00700	A_04415	697	1959	421	-	0.41	0.33	0.42	0.26		0	0			mtaB	Threonylcarbamoyladenosine tRNA methylthiotransferase MtaB
contig00014	A_00678	19589	20626	346	+	0.09	0.11	0.31	0.9		45.2174	49.2754			siaP_1	Sialic acid-binding periplasmic protein SiaP precursor
contig00030	A_01256	14883	15302	140	-	0.75	0.4	0.12	0.14		0	0			fur	Ferric uptake regulation protein
contig00059	A_02069	17625	17900	92	-	0.19	0.45	0.13	0.64		0	0				hypothetical protein
contig00062	A_02139	3044	4243	400	+	0.92	0.16	0.1	0.23		31.0777	34.5865			acsA_3	Acetyl-coenzyme A synthetase
contig00001	A_00051	43617	44231	205	-	0	0.58	0.07	0.76		26.9608	26.9608			cc4_1	Cytochrome c4 precursor
contig00034	A_01383	14216	14464	83	-	0.21	0.2	0.29	0.71		0	0				hypothetical protein
contig00014	A_00693	33903	34745	281	-	0.36	0.41	0.33	0.3		8.92857	0			ycfH	putative deoxyribonuclease YcfH
contig00045	A_01692	9039	9572	178	-	0.31	0.33	0.43	0.33		38.9831	43.5028			garB_2	Glutathione amide reductase
contig00153	A_03561	2262	3074	271	+	0.37	0.51	0.21	0.31		43.3333	43.3333				putative lysine decarboxylase
contig00164	A_03670	3924	4703	260	-	0.39	0.19	0.22	0.6		24.7104	20.8494			fabG_5	3-oxoacyl-[acyl-carrier-protein] reductase FabG
contig00193	A_03873	759	1547	263	+	0.29	0.44	0.35	0.32		54.5802	72.5191			xthA_2	Exodeoxyribonuclease III
contig00002	A_00114	11433	11939	169	+	0.19	0.15	0.52	0.54		25	19.6429				hypothetical protein
contig00009	A_00469	26066	27589	508	+	0.12	0.47	0.1	0.71		10.0592	9.07298			lcfB_1	Long-chain-fatty-acid--CoA ligase
contig00015	A_00716	18714	19184	157	-	0.49	0.44	0.26	0.21		0	0			bioY	Biotin transporter BioY
contig00015	A_00728	28691	29563	291	-	0.41	0.35	0.21	0.43		8.27586	0			soj_2	Sporulation initiation inhibitor protein Soj
contig00017	A_00789	5622	6608	329	+	0.24	0.32	0.21	0.63		13.1098	8.53659			pip	Proline iminopeptidase
contig00033	A_01334	888	1007	40	-	0.09	0.47	0.18	0.66		0	0				hypothetical protein
contig00046	A_01738	21875	23623	583	-	0.33	0.31	0.15	0.61		0	0				hypothetical protein
contig00059	A_02059	8872	9072	67	+	0.1	0.52	0	0.78		0	0				hypothetical protein
contig00980	A_04431	41	271	77	+	0.45	0.54	0.16	0.25		0	0				L,D-transpeptidase catalytic domain
contig00023	A_01017	17777	18190	138	-	0.35	0.3	0.12	0.62		0	0				hypothetical protein
contig00034	A_01395	22300	23544	415	-	0.27	0.23	0.17	0.72		20.7729	17.3913			minD	Septum site-determining protein MinD
contig00084	A_02587	11174	12295	374	-	0.51	0.33	0.18	0.37		31.0992	31.0992			nodM_1	Glutamine--fructose-6-phosphate aminotransferase [isomerizing]
contig00099	A_02870	358	2460	701	+	0.19	0.5	0.13	0.57		4.42857	0			tgpA	Protein-glutamine gamma-glutamyltransferase
contig00146	A_03489	4634	5308	225	+	0.7	0.4	0.15	0.14		0	0			purN	Phosphoribosylglycinamide formyltransferase
contig00249	A_04108	7	462	152	+	0.07	0.73	0.5	0.09		19.8675	19.8675				Bacterial extracellular solute-binding protein, family 7
contig00267	A_04172	4883	5413	177	+	0.37	0.3	0.17	0.55		0	0				hypothetical protein
contig00043	A_01645	16792	17970	393	+	0.37	0.44	0.24	0.33		27.551	18.6224			metZ	O-succinylhomoserine sulfhydrylase
contig00157	A_03591	173	808	212	-	0.49	0.44	0.11	0.34		0	22.7488				hypothetical protein
contig00178	A_03792	8188	9069	294	+	0.06	0.76	0.21	0.35		9.89761	8.19113			rbsK	Ribokinase
contig00196	A_03901	6631	7557	309	-	0.16	0.55	0.25	0.42		25.3247	21.1039				Acyl-CoA dehydrogenase, short-chain specific
contig00084	A_02589	12995	14350	452	-	0.4	0.34	0.42	0.22		19.2905	16.408			glmU_1	Bifunctional protein GlmU
contig00015	A_00715	18284	18637	118	+	0.32	0.47	0.14	0.44		38.4615	49.5726			pucM	5-hydroxyisourate hydrolase
contig00017	A_00785	3259	3717	153	+	0.45	0.27	0.31	0.34		0	0				MarR family protein
contig00017	A_00812	29331	30134	268	+	0.26	0.45	0.34	0.32		14.2322	10.8614			kdsB	3-deoxy-manno-octulosonate cytidylyltransferase
contig00022	A_00962	2001	2627	209	-	0.27	0.27	0.21	0.62		0	0			pleD_1	Response regulator PleD
contig00039	A_01533	18738	19787	350	-	0.59	0.38	0.29	0.11		13.1805	20.6304			nadA	Quinolinate synthase A
contig00042	A_01600	4466	5077	204	+	0.44	0.28	0.33	0.32		0	0				Non-canonical purine NTP pyrophosphatase
contig00065	A_02219	10320	10628	103	+	0.3	0.5	0.19	0.38		0	0			rsmI_2	Ribosomal RNA small subunit methyltransferase I
contig00101	A_02921	12867	13280	138	+	0.35	0.47	0.17	0.38		0	0				CBS domain protein
contig00115	A_03156	9466	10050	195	+	0.27	0.37	0.23	0.5		0	0				hypothetical protein
contig00146	A_03492	7416	7826	137	+	0.71	0.27	0.1	0.29		0	0			sufE	Cysteine desulfuration protein SufE
contig02270	A_04482	696	1244	183	-	0.46	0.63	0.07	0.21		0	0				hypothetical protein
contig00017	A_00810	28510	28995	162	+	0.19	0.5	0.24	0.44		42.8571	34.7826			cysQ_1	3'(2'),5'-bisphosphate nucleotidase CysQ
contig00030	A_01246	6432	7052	207	-	0.29	0.38	0.45	0.25		13.1068	0			trpG	Anthranilate synthase component 2
contig00237	A_04053	3648	4148	167	-	0.42	0.43	0.29	0.23		24.6988	24.6988				hypothetical protein
contig00196	A_03893	929	1600	224	-	0.62	0.5	0.12	0.12		21.0762	16.5919				hypothetical protein
contig00011	A_00544	16163	16897	245	+	0.1	0.3	0.85	0.11		16.8033	0			swrC_1	Swarming motility protein SwrC
contig00023	A_01026	23576	24097	174	+	0.38	0.35	0.33	0.3		0	31.7919				Acetyltransferase (GNAT) family protein
contig00037	A_01454	4144	4917	258	+	0.32	0.55	0.19	0.3		50.9728	52.9183			glyS_2	Glycine--tRNA ligase beta subunit
contig00055	A_01957	1828	2730	301	-	0.13	0.56	0.11	0.56		0	0			rhaR_1	HTH-type transcriptional activator RhaR
contig00058	A_02031	8012	8359	116	+	0.36	0.4	0.04	0.56		0	0			cheR	Chemotaxis protein methyltransferase
contig00090	A_02710	11760	12497	246	+	0.41	0.45	0.18	0.32		0	0			rsh_2	GTP pyrophosphokinase rsh
contig00008	A_00431	27140	28612	491	+	0.33	0.4	0.24	0.39		0	24.6939			cobT_2	Aerobic cobaltochelatase subunit CobT
contig00014	A_00658	3934	6084	717	-	0.31	0.38	0.26	0.41		42.8771	48.324				Tetratricopeptide repeat
contig00018	A_00820	1937	2107	57	+	0.43	0.57	0.13	0.23		0	0				hypothetical protein
contig00076	A_02444	17883	18446	188	-	0.24	0.49	0.14	0.49		0	0			tcrY	putative sensor histidine kinase TcrY
contig00437	A_04326	510	1298	263	-	0.2	0.43	0.23	0.5		0	0			dhaA	Haloalkane dehalogenase
contig00007	A_00385	26857	27333	159	+	0.13	1.12	0.06	0.04		0	0				SCO1/SenC
contig00010	A_00490	7277	8215	313	-	0.03	0.33	0.2	0.79		17.3077	9.9359			thrB_1	Homoserine kinase
contig00237	A_04052	3310	3678	123	-	0.25	0.38	0.19	0.53		0	0				hypothetical protein
contig00346	A_04282	4935	5048	38	-	0.55	0.25	0.38	0.17		0	0				hypothetical protein
contig00115	A_03159	11426	12508	361	+	0.38	0.26	0.53	0.18		0	0			glnH_1	Glutamine-binding periplasmic protein precursor
contig00134	A_03380	1448	1870	141	+	0.44	0.57	0.15	0.19		0	0				ASCH domain protein
contig00012	A_00575	6752	7531	260	-	0.4	0.42	0.29	0.23		0	0			hda	DnaA regulatory inactivator Hda
contig00120	A_03227	10850	11773	308	-	0.32	0.55	0.15	0.32		0	0				hypothetical protein
contig00124	A_03296	11826	12350	175	-	0.28	0.13	0.86	0.07		0	0				hypothetical protein
contig00027	A_01127	1	237	79	+	0.4	0.53	0.24	0.17		0	0				hypothetical protein
contig00069	A_02281	10072	10233	54	+	0.06	0.43	0	0.85		0	0			flhB_1	Flagellar biosynthetic protein FlhB
contig00190	A_03858	7431	7592	54	-	0.26	0.65	0.31	0.12		0	0				replicative DNA helicase
contig00435	A_04322	1292	1948	219	+	0.56	0.33	0.14	0.3		0	11.9266				hypothetical protein
contig00001	A_00034	26340	26648	103	-	0.07	0.09	1.11	0.06		0	20.5882			tdh_1	L-threonine 3-dehydrogenase
contig00003	A_00165	16106	17071	322	+	0.37	0.34	0.13	0.49		0	0			rbsC	Ribose transport system permease protein RbsC
contig00014	A_00684	26062	27126	355	-	0.15	0.23	0.23	0.72		16.3842	23.4463			paaE_1	1,2-phenylacetyl-CoA epoxidase, subunit E
contig00017	A_00784	2442	3230	263	+	0.5	0.26	0.35	0.22		0	9.16031				2-oxoglutaramate amidase
contig00025	A_01070	2392	3150	253	-	0.37	0.37	0.25	0.34		23.0159	26.9841			fabG_1	3-oxoacyl-[acyl-carrier-protein] reductase FabG
contig00029	A_01216	12166	12972	269	-	0.49	0.48	0.29	0.07		14.9254	14.9254				DbpA RNA binding domain protein
contig00030	A_01238	21	251	77	+	0.36	0.57	0.06	0.34		0	0				hypothetical protein
contig00053	A_01907	4116	4367	84	+	0.42	0.52	0	0.39		0	0				hypothetical protein
contig00074	A_02395	12617	13087	157	+	0.13	0.19	0.05	0.96		0	0				YbaK / prolyl-tRNA synthetases associated domain protein
contig00085	A_02598	2314	2676	121	-	0.29	0.5	0.22	0.32		0	0			fghA_2	S-formylglutathione hydrolase
contig00127	A_03316	3087	3218	44	+	0.24	0.48	0.16	0.45		0	0				hypothetical protein
contig00172	A_03753	871	1179	103	-	0.3	0.43	0.35	0.25		26.4706	26.4706			hisE	Phosphoribosyl-ATP pyrophosphatase
contig00414	A_04312	3082	3768	229	-	0.27	0.64	0.19	0.23		24.5614	31.1404				NUDIX domain protein
contig00006	A_00312	16688	17986	433	-	0.23	0.58	0.07	0.45		37.5	43.287			yfkN_2	Trifunctional nucleotide phosphoesterase protein YfkN precursor
contig00160	A_03621	5455	6066	204	-	0.51	0.45	0.18	0.19		20.6897	25.6158			rnd_2	Ribonuclease D
contig00005	A_00252	8933	9532	200	+	0.33	0.27	0.07	0.65		0	27.1357			acoD	Acetaldehyde dehydrogenase 2
contig00017	A_00816	32497	33507	337	+	0.37	0.37	0.15	0.43		12.2024	12.2024				hypothetical protein
contig00047	A_01764	21897	22433	179	-	0.45	0.38	0.05	0.44		0	0				hypothetical protein
contig00054	A_01942	11419	11769	117	+	0.45	0.34	0.31	0.22		0	27.5862				peptidase PmbA
contig00058	A_02027	4427	4789	121	+	0.17	0.38	0.28	0.49		26.6667	26.6667			cheY_1	hypothetical protein
contig00106	A_03000	8352	9053	234	+	0.4	0.62	0.08	0.22		10.3004	10.3004			ompR_3	Transcriptional regulatory protein OmpR
contig00115	A_03147	536	1087	184	+	0.38	0.44	0.32	0.18		0	0				hypothetical protein
contig00147	A_03500	1579	3408	610	+	0.36	0.31	0.32	0.33		26.4368	30.3777			nadE	Glutamine-dependent NAD(+) synthetase
contig00279	A_04200	3755	4744	330	-	0.31	0.27	0.5	0.24		13.3739	21.5805			uvrB_1	UvrABC system protein B
contig00016	A_00743	6230	6544	105	-	0.1	0.62	0.23	0.37		0	0				hypothetical protein
contig00027	A_01130	2669	3199	177	-	0.28	0.59	0.08	0.37		33.5227	33.5227			apt	Adenine phosphoribosyltransferase
contig00041	A_01578	8230	8793	188	+	0.09	0.52	0.09	0.62		0	0			lcfB_3	Long-chain-fatty-acid--CoA ligase
contig00077	A_02449	1475	2164	230	+	0.15	0.18	0.14	0.85		0	0				hypothetical protein
contig00007	A_00395	35089	37368	760	-	0.18	1.06	0.06	0.01		0	0			actP_3	Copper-transporting P-type ATPase
contig00010	A_00523	34321	35496	392	+	0.44	0.44	0.13	0.3		0	10.4859			mltB_1	Membrane-bound lytic murein transglycosylase B precursor
contig00011	A_00542	15106	15951	282	+	0.18	0.2	0.88	0.05		48.3986	48.3986			mdtA_2	Multidrug resistance protein MdtA
contig00022	A_00990	24190	25281	364	+	0.3	0.38	0.15	0.48		24.5179	12.9477			ribD	Riboflavin biosynthesis protein RibD
contig00029	A_01201	271	732	154	+	0.52	0.5	0.08	0.21		14.3791	14.3791			cmk_2	Cytidylate kinase
contig00075	A_02420	15039	15335	99	-	0.7	0.14	0.14	0.33		46.9388	0			zwf_2	Glucose-6-phosphate 1-dehydrogenase
contig00097	A_02849	13767	14147	127	+	0.55	0.26	0.19	0.31		0	0			ntaB	FMN reductase (NADH) NtaB
contig00104	A_02958	3223	3579	119	+	0.5	0.37	0.22	0.22		0	0			dgkA	Diacylglycerol kinase
contig00132	A_03359	7053	7793	247	+	0.41	0.26	0.24	0.4		21.9512	23.1707			ispG_1	4-hydroxy-3-methylbut-2-en-1-yl diphosphate synthase
contig00135	A_03395	3024	3500	159	+	0.39	0.29	0.1	0.53		0	0				Protein of unknown function, DUF
contig00138	A_03425	4247	4747	167	-	0.21	0.26	0.61	0.23		0	0				hypothetical protein
contig00170	A_03726	19	735	239	+	0.36	0.41	0.21	0.33		0	0			hisD	Histidinol dehydrogenase
contig00187	A_03829	1860	2366	169	-	0.19	0.58	0.35	0.19		0	0				Acetyltransferase (GNAT) family protein
contig00199	A_03923	6435	7085	217	-	0.06	0.76	0.04	0.45		23.6111	0			slmA	Nucleoid occlusion factor SlmA
contig00262	A_04161	4332	5186	285	+	0.34	0.41	0.22	0.34		33.0986	32.7465			dat	D-alanine aminotransferase
contig00319	A_04263	4987	5214	76	+	0.05	0.09	0.31	0.86		0	0				hypothetical protein
contig00003	A_00172	22846	23559	238	-	0.22	0.56	0.14	0.38		0	0			vjbR	HTH-type quorum sensing-dependent transcriptional regulator VjbR
contig00005	A_00255	10884	12569	562	+	0.11	0.69	0.21	0.29		0	0			cysJ	Sulfite reductase [NADPH] flavoprotein alpha-component
contig00006	A_00327	27063	27467	135	+	0.08	0.62	0.16	0.44		20.8955	0			zntR_2	HTH-type transcriptional regulator ZntR
contig00019	A_00867	11887	12927	347	-	0.31	0.43	0.32	0.24		18.4971	30.0578				ParB-like nuclease domain protein
contig00019	A_00877	22545	23627	361	-	0.01	0.01	0.79	0.49		13.8889	13.8889			ldh	Leucine dehydrogenase
contig00023	A_01011	13228	14160	311	+	0.27	0.33	0.18	0.52		27.7419	34.8387			gbuC	Glycine betaine/carnitine transport binding protein GbuC precursor
contig00035	A_01418	16665	16985	107	-	0.23	0.48	0.16	0.43		0	0				hypothetical protein
contig00043	A_01629	3322	4377	352	-	0.17	0.16	0.4	0.57		6.55271	10.5413				hypothetical protein
contig00049	A_01823	17606	21313	1236	+	0.37	0.59	0.1	0.24		0	0			nrdJ	Vitamin B12-dependent ribonucleotide reductase
contig00056	A_01986	12148	12576	143	+	0.71	0.42	0.08	0.09		28.169	16.1972			slyD	FKBP-type peptidyl-prolyl cis-trans isomerase SlyD
contig00087	A_02645	6097	7041	315	+	0.3	0.25	0.25	0.5		26.1146	9.55414			ddlB	D-alanine--D-alanine ligase B
contig00097	A_02850	14204	14632	143	-	0.27	0.28	0.25	0.5		0	0				hypothetical protein
contig00121	A_03232	3643	5112	490	-	0.41	0.33	0.09	0.47		13.4969	10.8384			mdtA_4	Multidrug resistance protein MdtA precursor
contig00143	A_03482	8157	8825	223	+	0.09	0.38	0.36	0.47		0	0				ABC transporter, phosphonate, periplasmic substrate-binding protein
contig00171	A_03750	8940	9428	163	+	0.17	0.51	0.18	0.44		0	0				hypothetical protein
contig00342	A_04273	4225	4983	253	+	0.23	0.27	0.16	0.64		0	0			pdhR_2	Pyruvate dehydrogenase complex repressor
contig00027	A_01140	12580	12984	135	+	0.21	0.36	0.34	0.39		22.3881	28.3582			dcsD	hypothetical protein
contig00001	A_00060	53447	55384	646	+	0.41	0.37	0.21	0.3		24.9612	27.907				ATPase family associated with various cellular activities (AAA)
contig00003	A_00166	17132	17857	242	+	0.45	0.31	0.15	0.38		30.2905	36.0996			punA	Purine nucleoside phosphorylase 1
contig00010	A_00505	18307	20841	845	-	0.28	0.45	0.16	0.4		0	3.08057			barA_1	Signal transduction histidine-protein kinase BarA
contig00013	A_00619	2672	3160	163	+	0.41	0.38	0.06	0.44		0	0			modA_2	Molybdate-binding periplasmic protein precursor
contig00023	A_01031	25681	26235	185	+	0.45	0.33	0.09	0.42		20.6522	37.5			rimM	Ribosome maturation factor RimM
contig00025	A_01079	10818	12758	647	-	0.24	0.45	0.14	0.46		30.3406	23.9938				Bacterial extracellular solute-binding proteins, family 5 Middle
contig00027	A_01128	237	836	200	+	0.49	0.39	0.21	0.2		0	0			ydaF_1	Putative ribosomal N-acetyltransferase YdaF
contig00032	A_01309	4315	4509	65	-	0.43	0.39	0.37	0.1		0	0				sulfur carrier protein ThiS
contig00034	A_01390	18229	18822	198	-	0.21	0.33	0.26	0.49		0	15.736				Tetratricopeptide repeat
contig00051	A_01877	21327	21800	158	+	0.22	0.45	0.21	0.41		24.8408	24.8408				hypothetical protein
contig00054	A_01939	9189	9803	205	-	0.15	0.35	0.09	0.7		35.2941	25.4902			echA6_3	putative enoyl-CoA hydratase echA6
contig00054	A_01941	10697	11452	252	+	0.44	0.39	0.36	0.1		17.5299	28.2869				peptidase PmbA
contig00099	A_02880	12632	13363	244	+	0.01	0.53	0.11	0.64		0	0			outO	Type 4 prepilin-like proteins leader peptide-processing enzyme
contig00108	A_03033	9661	10761	367	-	0.27	0.25	0.15	0.62		0	0			dpnA	Modification methylase DpnIIB
contig00118	A_03192	1359	2420	354	+	0.45	0.44	0.22	0.18		16.7139	14.1643			rffG	dTDP-glucose 4,6-dehydratase 2
contig00170	A_03732	3752	3946	65	+	0.38	0.29	0.62	0		0	0			yacG	DNA gyrase inhibitor YacG
contig00201	A_03944	7524	8351	276	-	0.6	0.43	0.12	0.14		0	0				hypothetical protein
contig00182	A_03807	2845	3579	245	-	0.53	0.48	0.12	0.16		0	0			bdbD_3	Disulfide bond formation protein D precursor
contig00006	A_00318	21885	22223	113	+	0.49	0.25	0.19	0.35		0	0				hypothetical protein
contig00021	A_00930	8273	8986	238	-	0.42	0.36	0.23	0.27		27.8481	27.8481				hypothetical protein
contig00024	A_01038	2431	4716	762	-	0.32	0.33	0.09	0.54		3.94218	8.54139			yycG	Sensor histidine kinase YycG
contig00081	A_02528	14992	15918	309	-	0.28	0.14	0.59	0.27		8.76623	8.76623				Putative multidrug export ATP-binding/permease protein
contig00132	A_03360	7807	8172	122	+	0.4	0.4	0.21	0.27		0	0			ispG_2	4-hydroxy-3-methylbut-2-en-1-yl diphosphate synthase
contig00020	A_00914	25994	26317	108	-	0.23	0.15	0.29	0.61		0	0				hypothetical protein
contig00077	A_02456	6130	7032	301	+	0.42	0.49	0.15	0.22		11.6667	0				hypothetical protein
contig00001	A_00077	70888	71367	160	+	0.2	0.41	0.33	0.33		0	0			actP_2	Copper-transporting P-type ATPase
contig00002	A_00105	5159	5953	265	+	0.09	0.4	0.21	0.57		0	0				hypothetical protein
contig00007	A_00381	24539	25135	199	+	0.17	1.05	0.05	0		0	0			ypmQ_1	hypothetical protein
contig00049	A_01819	14617	15204	196	+	0.14	0.34	0.46	0.33		23.0769	23.0769			pdxH	Pyridoxine/pyridoxamine 5'-phosphate oxidase
contig00066	A_02242	7360	8544	395	+	0.24	0.39	0.24	0.4		21.8274	34.5178			thlA	Acetyl-CoA acetyltransferase
contig00097	A_02837	5980	7677	566	-	0.89	0.13	0.12	0.13		0	0			yfkN_4	Trifunctional nucleotide phosphoesterase protein YfkN precursor
contig00146	A_03491	6664	7140	159	-	0.48	0.41	0.13	0.25		27.2152	14.557				hypothetical protein
contig00170	A_03727	761	1243	161	+	0.37	0.33	0.21	0.36		0	25				hypothetical protein
contig00197	A_03908	3304	3774	157	+	0.11	0.65	0.18	0.33		0	0			lspA_2	Lipoprotein signal peptidase
contig00239	A_04062	5354	6511	386	-	0.28	0.28	0.2	0.51		17.6623	17.6623			cbiX	Sirohydrochlorin cobaltochelatase
contig00013	A_00631	15317	16450	378	+	0.21	0.28	0.11	0.66		60.4775	62.069			potD_1	Spermidine/putrescine-binding periplasmic protein precursor
contig00017	A_00807	26933	27289	119	-	0.35	0.45	0.08	0.38		17.7966	0				hypothetical protein
contig00029	A_01221	17381	17803	141	-	0.12	0.31	0.27	0.56		0	0				hypothetical protein
contig00048	A_01785	11039	11887	283	-	0.32	0.37	0.32	0.25		0	8.86525			czcD_2	Cadmium, cobalt and zinc/H(+)-K(+) antiporter
contig00075	A_02417	12397	12582	62	+	0.56	0.37	0.12	0.21		0	0				hypothetical protein
contig00096	A_02815	622	2640	673	+	0.26	0.31	0.4	0.29		45.2381	42.4107			dcp	Peptidyl-dipeptidase dcp
contig00169	A_03715	1020	1760	247	-	0.53	0.45	0.17	0.11		50.813	59.7561			pyrF	Orotidine 5'-phosphate decarboxylase
contig00011	A_00547	18746	19204	153	+	0.09	0.21	0.58	0.38		0	0			czcA	Cobalt-zinc-cadmium resistance protein CzcA
contig00002	A_00136	32465	34135	557	-	1.1	0.05	0.05	0.05		0	0			glpD	Aerobic glycerol-3-phosphate dehydrogenase
contig00001	A_00013	10496	11758	421	-	0.39	0.23	0.29	0.34		12.381	12.381			purD	Phosphoribosylamine--glycine ligase
contig00011	A_00543	15923	16153	77	+	0	0.27	0.9	0.08		0	0				hypothetical protein
contig00018	A_00853	33017	33451	145	-	0.34	0.16	0.43	0.32		29.1667	42.3611			yibF	putative GST-like protein YibF
contig00097	A_02836	4578	5873	432	-	0.87	0.11	0.09	0.18		0	10.2088			yedY_1	Sulfoxide reductase catalytic subunit YedY
contig00160	A_03613	184	1407	408	+	0.4	0.33	0.2	0.32		18.1818	23.0958				hypothetical protein
contig00163	A_03659	4569	5918	450	+	0.13	0.36	0.24	0.52		0	0			phoP_2	Alkaline phosphatase synthesis transcriptional regulatory protein PhoP
contig00196	A_03891	10	588	193	+	0.36	0.36	0.12	0.41		0	0				AzlC protein
contig00034	A_01382	13644	14207	188	-	0.19	0.16	0.2	0.69		0	0				hypothetical protein
contig00039	A_01537	21714	22796	361	-	0.17	0.15	0.25	0.67		35	33.0556			fadB_2	putative enoyl-CoA hydratase
contig00108	A_03022	1180	1590	137	+	0.23	0.44	0.19	0.38		16.9118	0			aes	Acetyl esterase
contig00138	A_03420	354	1151	266	+	0.1	0.23	0.3	0.61		0	0				hypothetical protein
contig00001	A_00059	53218	53442	75	+	0.33	0.37	0.19	0.35		0	0				hypothetical protein
contig00002	A_00101	2162	2386	75	+	0.28	0.15	0.29	0.52		0	0				Rod binding protein
contig00003	A_00164	14978	16102	375	+	0.27	0.39	0.06	0.52		0	0				Branched-chain amino acid transport system / permease component
contig00057	A_01999	1349	1936	196	+	0.18	0.57	0.12	0.37		0	0			betL	Glycine betaine transporter BetL
contig00058	A_02030	7015	7494	160	+	0.2	0.26	0.33	0.45		0	0			cheW	Chemotaxis protein CheW
contig00110	A_03071	7919	8422	168	+	0.39	0.58	0.11	0.16		64.0719	64.0719				Outer membrane lipoprotein Omp16 precursor
contig00110	A_03072	8578	9396	273	+	0.18	0.33	0.23	0.5		22.4265	17.2794			bamD_2	Outer membrane protein assembly factor BamD
contig00161	A_03626	109	1155	349	+	0.22	0.24	0.16	0.62		0	0				Sporulation related domain protein
contig00172	A_03755	2048	3406	453	-	0.14	0.15	0.45	0.5		0	0				hypothetical protein
contig00190	A_03860	8387	8980	198	-	0.39	0.35	0.24	0.26		0	0			dnaB	Replicative DNA helicase
contig00260	A_04155	6141	6614	158	+	0.13	0.06	0.02	1.03		47.7707	42.0382			sbmC	DNA gyrase inhibitor
contig00279	A_04199	2919	3758	280	-	0.19	0.28	0.35	0.42		10.7527	10.7527				Ureidoglycolate lyase
contig00001	A_00016	14305	14865	187	-	0.47	0.37	0.25	0.14		0	12.9032			rluB_1	Ribosomal large subunit pseudouridine synthase B
contig00011	A_00532	4098	4655	186	-	0.41	0.34	0.06	0.42		0	17.2973			gsiA_1	Glutathione import ATP-binding protein GsiA
contig00016	A_00742	5036	6220	395	+	0.35	0.35	0.23	0.3		0	0				VWA domain containing CoxE-like protein
contig00025	A_01071	3297	4298	334	-	0.49	0.26	0.28	0.2		31.8318	36.036			rsmC	Ribosomal RNA small subunit methyltransferase C
contig00026	A_01113	14545	14919	125	+	0.06	0.13	0.31	0.73		0	0				hypothetical protein
contig00033	A_01355	16870	17763	298	-	0.13	0.14	0.7	0.26		0	0				hypothetical protein
contig00075	A_02421	15326	16492	389	-	0.29	0.34	0.15	0.45		15.7216	16.7526			zwf_3	Glucose-6-phosphate 1-dehydrogenase
contig00084	A_02581	5016	6179	388	+	0.13	0.38	0.2	0.52		0	22.4806			yxeP_4	putative hydrolase YxeP
contig00090	A_02712	13229	13981	251	+	0.25	0.43	0.19	0.36		10.4	17.6			pdxJ	Pyridoxine 5'-phosphate synthase
contig00091	A_02730	11755	12177	141	-	0.42	0.39	0.14	0.28		29.2857	29.2857				ATPase MipZ
contig00110	A_03059	1823	2116	98	+	0.6	0.45	0.05	0.13		0	23.7113				hypothetical protein
contig00148	A_03512	2398	3258	287	-	0.27	0.45	0.24	0.27		44.4056	50			argB	Acetylglutamate kinase
contig00155	A_03577	7284	8783	500	+	0.08	0.06	0.62	0.47		55.7114	57.7154			mmsA_1	Methylmalonate-semialdehyde dehydrogenase [acylating]
contig00160	A_03619	4201	4935	245	-	0.35	0.34	0.33	0.21		0	0				Lipopolysaccharide-assembly, LptC-related
contig00028	A_01196	27488	27691	68	+	0.31	0.41	0.11	0.39		0	0				hypothetical protein
contig00041	A_01587	18124	18996	291	-	0.26	0.37	0.16	0.43		16.5517	12.7586			garR_1	2-hydroxy-3-oxopropionate reductase
contig00059	A_02061	11217	12194	326	+	0.21	0.23	0.28	0.5		0	0				hypothetical protein
contig00099	A_02869	23	286	88	+	0.16	0.79	0.05	0.22		0	0				hypothetical protein
contig00116	A_03174	10269	10631	121	+	0.2	0.15	0.65	0.22		0	0				hypothetical protein
contig00138	A_03426	4750	5127	126	-	0.58	0.26	0.17	0.21		57.6	57.6				hypothetical protein
contig00010	A_00500	15099	15386	96	+	0.51	0.36	0.27	0.07		22.1053	22.1053				YGGT family protein
contig00001	A_00062	56397	57101	235	+	0.61	0.32	0.09	0.19		0	0				hypothetical protein
contig00025	A_01078	9708	10727	340	-	0.36	0.33	0.25	0.27		0	0			yejB	Inner membrane ABC transporter permease protein YejB
contig00028	A_01195	26546	27358	271	+	0.14	0.2	0.17	0.7		7.40741	11.1111			mltB_2	Membrane-bound lytic murein transglycosylase B precursor
contig00029	A_01208	5617	5955	113	+	0.28	0.37	0.27	0.29		0	0			trpF_2	N-(5'-phosphoribosyl)anthranilate isomerase
contig00034	A_01388	16811	17308	166	-	0.23	0.27	0.2	0.51		0	0				Type IV leader peptidase family protein
contig00039	A_01527	13585	15183	533	-	0.2	0.34	0.18	0.49		0	0			phnU	Putative 2-aminoethylphosphonate transport system permease protein PhnU
contig00051	A_01876	20917	21201	95	+	0.26	0.34	0.13	0.48		0	0			rlmB_2	23S rRNA (guanosine-2'-O-)-methyltransferase RlmB
contig00057	A_01998	357	1352	332	+	0.1	0.46	0.06	0.59		0	0			opuD_1	Glycine betaine transporter OpuD
contig00065	A_02215	5737	6702	322	-	0.3	0.24	0.2	0.47		0	0			glnD_1	Bifunctional uridylyltransferase/uridylyl-removing enzyme
contig00065	A_02220	10625	10978	118	+	0.24	0.29	0.24	0.44		0	0				hypothetical protein
contig00083	A_02555	728	1750	341	-	0.33	0.36	0.23	0.29		0	0				hypothetical protein
contig00097	A_02829	268	1155	296	-	0.43	0.29	0.25	0.24		0	6.77966				putative metallo-hydrolase
contig00171	A_03746	3213	3662	150	+	0.07	0.34	0.41	0.39		0	0				putative acetyltransferase
contig00242	A_04073	5058	5960	301	-	0.14	0.55	0.13	0.39		0	0				hypothetical protein
contig00026	A_01118	21376	23151	592	+	0.13	0.38	0.14	0.55		10.1523	11.5059			lcfB_2	Long-chain-fatty-acid--CoA ligase
contig00032	A_01326	21749	22780	344	-	0.3	0.28	0.28	0.34		30.0292	33.2362			legI_1	N,N'-diacetyllegionaminic acid synthase
contig00131	A_03339	657	2168	504	-	0.45	0.56	0.05	0.14		0	0				Tripartite tricarboxylate transporter TctA family protein
contig00162	A_03650	9353	9499	49	-	0.14	0.24	0.15	0.67		0	0				hypothetical protein
contig00169	A_03718	4911	5621	237	+	0.32	0.23	0.4	0.25		0	0			dgt_2	Deoxyguanosinetriphosphate triphosphohydrolase
contig00003	A_00167	17917	18660	248	+	0.45	0.35	0.08	0.32		0	0				hypothetical protein
contig00016	A_00764	23516	23914	133	-	0.39	0.38	0.09	0.34		0	0				hypothetical protein
contig00022	A_00975	11889	12329	147	-	0.43	0.24	0.31	0.22		0	0				ssDNA exonuclease RecJ
contig00029	A_01200	33	269	79	+	0.62	0.23	0.18	0.17		0	0				Glutathione-dependent formaldehyde-activating enzyme
contig00044	A_01675	24439	24825	129	-	0.13	0.2	0.11	0.76		0	0				flagellar basal body rod modification protein
contig00055	A_01967	13741	14523	261	-	0.43	0.41	0.21	0.15		21.1538	26.1538			iclR_2	Acetate operon repressor
contig00108	A_03038	13093	13893	267	-	0.18	0.27	0.24	0.51		0	0				hypothetical protein
contig00262	A_04157	448	1407	320	-	0.39	0.29	0.13	0.39		29.7806	34.4828			mcl1_2	Malyl-CoA lyase
contig00007	A_00378	22280	23035	252	-	0.12	0.96	0.03	0.08		0	0				GH3 auxin-responsive promoter
contig00047	A_01750	7596	8798	401	+	0.35	0.35	0.16	0.33		13	18			neuA_2	N-acylneuraminate cytidylyltransferase
contig00008	A_00419	18787	19332	182	+	0.21	0.37	0.22	0.39		18.7845	18.7845				hypothetical protein
contig00024	A_01055	19689	19952	88	-	0.36	0.24	0.22	0.37		0	0			nodF	Nodulation protein F
contig00032	A_01307	2949	3545	199	-	0.31	0.4	0.25	0.23		0	0			thiE_2	Thiamine-phosphate synthase
contig00076	A_02435	10775	11602	276	-	0.1	0.26	0.29	0.54		29.4545	29.4545				hypothetical protein
contig00090	A_02711	12548	13195	216	+	0.45	0.27	0.17	0.3		0	0				hypothetical protein
contig00169	A_03714	65	784	240	-	0.17	0.28	0.22	0.52		0	0				hypothetical protein
contig00204	A_03951	4451	6235	595	+	0.23	0.37	0.12	0.47		25.4209	32.1549				lipoprotein NlpI
contig00981	A_04435	54	893	280	+	0.51	0.27	0.2	0.21		0	0				hypothetical protein
contig00006	A_00304	8357	9517	387	+	0.4	0.3	0.16	0.32		11.9171	0				putative permease YjgP/YjgQ family protein
contig00034	A_01386	15198	15440	81	+	0.34	0.32	0.12	0.4		0	0				hypothetical protein
contig00167	A_03699	8456	9679	408	+	0.37	0.24	0.19	0.38		45.2088	35.8722			dacF_2	D-alanyl-D-alanine carboxypeptidase DacF precursor
contig00206	A_03955	137	964	276	-	0.14	0.41	0.09	0.54		0	0			efeU	Ferrous iron permease EfeU
contig00001	A_00011	9192	9515	108	+	0.45	0.24	0.07	0.42		30.8411	55.1402				Ferredoxin-6
contig00086	A_02622	3042	4103	354	-	0.38	0.38	0.13	0.29		0	0				Helix-turn-helix domain protein
contig00110	A_03064	3543	3923	127	+	0.36	0.27	0.09	0.46		0	0			ybgC	Acyl-CoA thioester hydrolase YbgC
contig00811	A_04420	2185	2625	147	-	0.07	0.49	0.18	0.44		0	0				hypothetical protein
contig00004	A_00231	31509	32411	301	+	0.35	0.23	0.39	0.2		29.6667	29.6667			pstS	Phosphate-binding protein PstS precursor
contig00007	A_00379	23032	23814	261	-	0.05	1.05	0.02	0.05		0	0				GH3 auxin-responsive promoter
contig00032	A_01310	4493	5467	325	-	0.28	0.26	0.29	0.34		0	0			thiO_1	Glycine oxidase
contig00041	A_01582	10526	11743	406	+	0.44	0.45	0.2	0.08		0	0			bcr_2	Bicyclomycin resistance protein
contig00001	A_00008	6730	7602	291	+	0.25	0.51	0.19	0.22		35.8621	35.8621			prmA	Ribosomal protein L11 methyltransferase
contig00002	A_00132	28310	29413	368	+	0.19	0.26	0.1	0.62		28.3379	21.2534			flgI	Flagellar P-ring protein precursor
contig00010	A_00498	13338	14312	325	-	0.16	0.33	0.2	0.48		0	0				Vacuole effluxer Atg22 like protein
contig00016	A_00763	22052	23251	400	-	0.3	0.21	0.53	0.13		0	0				hypothetical protein
contig00017	A_00802	20497	22056	520	+	0.31	0.42	0.13	0.31		0	0			pstS1	Phosphate-binding protein PstS 1 precursor
contig00065	A_02223	12036	12992	319	+	0.23	0.17	0.59	0.18		0	0			mlhB	Monoterpene epsilon-lactone hydrolase
contig00098	A_02852	383	1405	341	-	0.21	0.24	0.34	0.38		10.8824	9.70588				hypothetical protein
contig00429	A_04317	2937	3704	256	-	0.3	0.38	0.08	0.41		17.2549	28.2353			spo0C	Chromosome-partitioning protein Spo0J
contig00014	A_00683	25266	26024	253	-	0.18	0.13	0.18	0.67		0	19.8413			paaA_1	1,2-phenylacetyl-CoA epoxidase, subunit A
contig00025	A_01090	25145	25705	187	-	0.15	0.15	0.2	0.66		0	0				hypothetical protein
contig00037	A_01461	11888	12829	314	-	0.41	0.44	0.08	0.23		0	0			yedA	putative inner membrane transporter YedA
contig00062	A_02138	2280	3047	256	+	0.69	0.15	0.07	0.25		20	33.3333			acsA_2	Acetyl-coenzyme A synthetase
contig00079	A_02490	1544	1885	114	-	0.18	0.39	0.36	0.23		0	0				Carboxymuconolactone decarboxylase family protein
contig00170	A_03731	2721	3755	345	+	0.49	0.3	0.14	0.23		0	0			rng	Ribonuclease G
contig00174	A_03777	8429	8689	87	-	0.16	0.24	0.16	0.6		0	0				OsmC-like protein
contig00262	A_04163	5621	6088	156	-	0.51	0.33	0.15	0.17		0	0				hypothetical protein
contig00047	A_01757	16759	17019	87	+	0.44	0.48	0.16	0.08		0	55.814				hypothetical protein
contig00034	A_01376	6979	9387	803	+	0.09	0.35	0.24	0.47		14.3392	9.601			tsr	Methyl-accepting chemotaxis protein I
contig00038	A_01488	8704	9321	206	+	0.05	0.08	0.07	0.95		63.4146	63.4146				hypothetical protein
contig00097	A_02835	4298	4594	99	-	0.63	0.12	0.07	0.33		0	0				hypothetical protein
contig00115	A_03153	6574	7671	366	+	0.23	0.17	0.2	0.55		0	0				hypothetical protein
contig00161	A_03631	4142	5227	362	-	0.49	0.28	0.07	0.31		19.9446	13.8504			dcd	Deoxycytidine triphosphate deaminase
contig00003	A_00160	11155	11757	201	+	0.26	0.39	0.14	0.36		0	0			tsaB	tRNA threonylcarbamoyladenosine biosynthesis protein TsaB
contig00021	A_00929	7425	8273	283	-	0.36	0.35	0.12	0.32		0	10.6383				hypothetical protein
contig00024	A_01050	15084	15593	170	-	0.12	0.29	0.32	0.42		0	0				hypothetical protein
contig00039	A_01521	8197	10503	769	-	0.3	0.42	0.09	0.34		35.4167	35.4167				UvrD/REP helicase
contig00057	A_02015	12642	13163	174	+	0.28	0.28	0.21	0.38		0	0				hypothetical protein
contig00059	A_02072	19305	19550	82	-	0.55	0.08	0.12	0.4		0	0			rimO_2	Ribosomal protein S12 methylthiotransferase RimO
contig00093	A_02765	10919	13387	823	+	0.28	0.4	0.21	0.26		9.61071	16.6667			pcrA	ATP-dependent DNA helicase PcrA
contig00107	A_03009	3104	4483	460	+	0.32	0.25	0.1	0.48		8.061	0				Long-chain-fatty-acid--CoA ligase FadD13
contig00111	A_03084	4735	4950	72	-	0.29	0.45	0.23	0.18		0	0				hypothetical protein
contig00115	A_03148	1093	1521	143	+	0.51	0.23	0.27	0.14		0	0				hypothetical protein
contig00122	A_03261	12549	12809	87	-	0.04	0.43	0.08	0.6		46.5116	46.5116				hypothetical protein
contig00128	A_03326	481	1278	266	+	0.12	0.38	0.06	0.59		0	0				O-methyltransferase
contig00161	A_03634	6212	7180	323	-	0.34	0.37	0.04	0.4		18.6335	21.7391				MerR family regulatory protein
contig00169	A_03724	8966	9097	44	+	0.32	0.42	0.11	0.3		0	0				hypothetical protein
contig00287	A_04203	1481	1978	166	+	0.31	0.29	0.27	0.28		0	0			yfkJ	Low molecular weight protein-tyrosine-phosphatase YfkJ
contig00001	A_00015	13587	14144	186	-	0.37	0.4	0.12	0.25		22.7027	0			cmk_1	Cytidylate kinase
contig00022	A_00966	4622	5080	153	+	0.16	0.27	0.28	0.43		0	0				Heme NO binding protein
contig00039	A_01528	15400	16275	292	+	0.2	0.34	0.2	0.4		25.0859	28.866				hypothetical protein
contig00134	A_03378	903	1205	101	+	0.48	0.25	0.35	0.06		0	0				hypothetical protein
contig00213	A_03997	7785	7931	49	-	0.07	0.43	0.1	0.54		0	0				hypothetical protein
contig00222	A_04024	7208	7393	62	+	0.06	0.41	0.04	0.63		0	0				hypothetical protein
contig00009	A_00462	19738	20370	211	+	0.31	0.38	0.14	0.31		71.4286	66.6667			upp	Uracil phosphoribosyltransferase
contig00047	A_01763	21382	21834	151	-	0.23	0.37	0.11	0.43		0	0			murG_1	UDP-N-acetylglucosamine--N-acetylmuramyl-(pentapeptide) pyrophosphoryl-undecaprenol N-acetylglucosamine transferase
contig00006	A_00319	22220	23344	375	+	0.32	0.28	0.25	0.28		24.3316	32.3529			pyrD	Dihydroorotate dehydrogenase (quinone)
contig00016	A_00745	6697	7380	228	+	0.35	0.3	0.31	0.17		0	0			loiP	Metalloprotease LoiP precursor
contig00016	A_00752	12949	13500	184	-	0.47	0.24	0.35	0.07		0	0				Squalene/phytoene synthase
contig00046	A_01725	10893	11891	333	-	0.33	0.33	0.2	0.27		0	9.63855			cdhR_3	HTH-type transcriptional regulator CdhR
contig00050	A_01843	13518	13943	142	-	0.27	0.1	0.07	0.69		43.2624	37.5887				MarR family protein
contig00134	A_03384	5652	6077	142	+	0.27	0.28	0.17	0.41		0	0			mscL	Large-conductance mechanosensitive channel
contig00258	A_04143	2999	3820	274	+	0.32	0.35	0.17	0.29		0	0				putative ABC transporter ATP-binding protein
contig00014	A_00671	15054	15176	41	+	0.17	0.51	0.29	0.16		0	0				hypothetical protein
contig00016	A_00759	18589	19515	309	-	0.08	0.37	0.15	0.53		10.0649	12.6623				hypothetical protein
contig00036	A_01434	6319	7113	265	-	0.28	0.37	0.23	0.25		0	0				hypothetical protein
contig00040	A_01556	9965	11593	543	+	0.2	0.29	0.21	0.43		37.2694	37.6384			pgm	Phosphoglucomutase
contig00058	A_02025	2445	3734	430	-	0.11	0.42	0.08	0.52		6.99301	9.55711				Bacterial extracellular solute-binding protein
contig01631	A_04471	94	312	73	-	0.24	0.19	0.16	0.54		30.5556	30.5556				hypothetical protein
contig00016	A_00756	16835	16924	30	+	0.12	0.16	0.4	0.44		0	0				hypothetical protein
contig00039	A_01535	20428	20643	72	+	0.73	0.23	0.07	0.09		0	0				hypothetical protein
contig00058	A_02026	4144	4425	94	+	0.07	0.47	0.23	0.35		0	0				hypothetical protein
contig00081	A_02517	3044	3568	175	+	0.24	0.38	0.24	0.26		0	0			pcm_2	Protein-L-isoaspartate O-methyltransferase
contig00113	A_03120	2826	3347	174	-	0.24	0.37	0.1	0.41		14.4509	26.5896			kdsD	Arabinose 5-phosphate isomerase KdsD
contig00196	A_03902	7557	8351	265	-	0.17	0.58	0.1	0.27		0	0			Acd	Glutaryl-CoA dehydrogenase
contig00207	A_03973	6715	8064	450	-	0.32	0.18	0.23	0.39		0	7.12695				hypothetical protein
contig00116	A_03164	1284	1616	111	+	0.5	0.42	0.02	0.18		0	0				hypothetical protein
contig00006	A_00329	29296	29508	71	+	0.1	0.46	0	0.55		0	0				hypothetical protein
contig00025	A_01081	13619	14488	290	+	0.3	0.37	0.22	0.22		23.1834	23.1834			pheA	P-protein
contig00037	A_01455	5082	7631	850	+	0.24	0.31	0.15	0.41		18.8457	26.2662			ppdK	Pyruvate, phosphate dikinase
contig00047	A_01759	17825	18160	112	-	0.47	0.33	0.13	0.18		0	0				hypothetical protein
contig00074	A_02400	15495	16709	405	-	0.34	0.34	0.24	0.19		6.93069	6.93069			rlmN	Dual-specificity RNA methyltransferase RlmN
contig00100	A_02889	4340	4759	140	+	0.2	0.43	0.15	0.33		0	0				EVE domain protein
contig00104	A_02957	2849	3217	123	+	0.42	0.41	0.12	0.16		0	0				hypothetical protein
contig00260	A_04152	3957	4568	204	+	0.34	0.28	0.11	0.38		15.2709	18.7192				Pyridoxamine 5'-phosphate oxidase
contig00002	A_00115	12124	12771	216	+	0.37	0.32	0.15	0.27		0	0			rluA	Ribosomal large subunit pseudouridine synthase A
contig00008	A_00404	2679	3323	215	-	0.23	0.3	0.09	0.49		31.3084	21.4953			mtrR_1	HTH-type transcriptional regulator MtrR
contig00011	A_00558	31350	32408	353	+	0.26	0.1	0.1	0.65		23.5795	23.5795			ccpA_1	Cytochrome c551 peroxidase precursor
contig00028	A_01169	5994	6293	100	-	0.42	0.37	0.19	0.13		0	0				hypothetical protein
contig00100	A_02888	4074	4340	89	+	0.2	0.13	0.19	0.59		19.3182	0				YciI-like protein
contig00103	A_02942	4193	5110	306	-	0.19	0.48	0.14	0.3		0	0				hypothetical protein
contig00106	A_03004	11347	11823	159	-	0.18	0.5	0.22	0.21		14.557	14.557			yrrK	Putative Holliday junction resolvase
contig00193	A_03876	3305	3496	64	+	0.16	0.33	0.11	0.51		0	0				hypothetical protein
contig00003	A_00191	41680	42786	369	-	0.14	0.28	0.34	0.34		15.4891	15.4891			acdA_1	Acyl-CoA dehydrogenase
contig00014	A_00669	12956	13147	64	+	0.27	0.11	0.11	0.61		0	0				hypothetical protein
contig00017	A_00788	4825	5607	261	-	0.17	0.35	0.08	0.5		49.2308	45.3846			ubiG_1	Ubiquinone biosynthesis O-methyltransferase
contig00019	A_00868	13046	14353	436	-	0.29	0.33	0.23	0.25		14.7126	14.9425			soj_3	Sporulation initiation inhibitor protein Soj
contig00030	A_01243	3820	4623	268	-	0.43	0.28	0.32	0.07		22.0974	22.0974			trpC	Indole-3-glycerol phosphate synthase
contig00030	A_01253	11866	12333	156	-	0.29	0.16	0.32	0.33		0	0				MEKHLA domain protein
contig00042	A_01605	8542	10419	626	-	0.37	0.27	0.25	0.21		8.32	16.8			mnmG_1	tRNA uridine 5-carboxymethylaminomethyl modification enzyme MnmG
contig00063	A_02176	12437	13936	500	+	0.4	0.36	0.25	0.09		0	0				Phosphate transporter family protein
contig00074	A_02382	2018	2659	214	-	0.26	0.23	0.21	0.4		59.1549	54.9296			dapB_1	4-hydroxy-tetrahydrodipicolinate reductase
contig00120	A_03228	11817	12389	191	+	0.22	0.42	0.05	0.41		0	0				hypothetical protein
contig00121	A_03242	11585	12724	380	+	0.18	0.33	0.21	0.38		31.6623	34.5646			pyrC_2	Dihydroorotase
contig00133	A_03371	5961	7088	376	+	0.35	0.36	0.16	0.23		10.4	10.4			tgt	Queuine tRNA-ribosyltransferase
contig00142	A_03463	81	284	68	+	0.15	0.24	0.42	0.29		0	0				hypothetical protein
contig00189	A_03840	2601	3215	205	+	0.48	0.16	0.36	0.1		0	0			rhlE_2	ATP-dependent RNA helicase RhlE
contig00918	A_04425	22	264	81	+	0.52	0.32	0.18	0.08		0	0				hypothetical protein
contig00019	A_00875	20284	21189	302	-	0	0.04	0.96	0.09		26.5781	22.5914			bkdA2	2-oxoisovalerate dehydrogenase subunit beta
contig00024	A_01063	26649	27392	248	+	0.27	0.32	0.16	0.34		27.1255	42.1053			guaA_3	GMP synthase [glutamine-hydrolyzing]
contig00049	A_01805	1513	2922	470	+	0.23	0.35	0.16	0.35		27.0789	28.145			uvrA_1	UvrABC system protein A
contig00182	A_03814	7866	8435	190	-	0.7	0.29	0.1	0		0	0			erfK_2	putative L,D-transpeptidase ErfK/SrfK precursor
contig00251	A_04124	5884	6645	254	+	0.49	0.29	0.21	0.1		0	0			yadH	Inner membrane transport permease YadH
contig00012	A_00603	30334	30993	220	+	0.27	0.39	0.15	0.27		0	0			kpsT_2	Polysialic acid transport ATP-binding protein KpsT
contig00025	A_01073	5397	5951	185	+	0.21	0.23	0.08	0.56		0	0			dacF_1	D-alanyl-D-alanine carboxypeptidase DacF precursor
contig00041	A_01588	19075	20646	524	+	0.25	0.27	0.24	0.32		7.83939	0			quiP	Acyl-homoserine lactone acylase QuiP precursor
contig00054	A_01940	9800	10555	252	-	0.26	0.2	0.08	0.54		40.239	39.8406			ycdF	Glucose 1-dehydrogenase 2
contig00065	A_02233	19074	19544	157	+	0.18	0.41	0.2	0.29		34.6154	23.0769			dut	Deoxyuridine 5'-triphosphate nucleotidohydrolase
contig00109	A_03048	7268	8254	329	+	0.18	0.28	0.1	0.52		7.62195	7.62195			yedI	Inner membrane protein YedI
contig00002	A_00121	18446	19084	213	-	0.24	0.23	0.17	0.43		30.6604	22.6415			ccrA	Beta-lactamase type II precursor
contig00007	A_00382	25132	25557	142	+	0.07	0.95	0	0.05		0	0			bdbC	Disulfide bond formation protein C
contig00027	A_01134	5991	7628	546	+	0.34	0.34	0.14	0.25		0	0			bicA	Bicarbonate transporter BicA
contig00041	A_01585	16136	17152	339	+	0.35	0.25	0.12	0.35		34.6154	29.5858			hemB	Delta-aminolevulinic acid dehydratase
contig00043	A_01628	2814	3320	169	-	0.33	0.19	0.2	0.35		0	19.0476				hypothetical protein
contig00046	A_01721	7638	8021	128	-	0.54	0.11	0.11	0.31		0	20.4724			lptB_2	Lipopolysaccharide export system ATP-binding protein LptB
contig00058	A_02028	4795	5631	279	+	0.1	0.23	0.39	0.35		11.1511	11.1511			cheA_1	Chemotaxis protein CheA
contig00076	A_02438	14562	15461	300	-	0.32	0.36	0.17	0.22		0	0				hypothetical protein
contig00114	A_03145	11710	12693	328	-	0.16	0.39	0.2	0.32		0	0			pchR_2	Regulatory protein PchR
contig00123	A_03267	3496	3786	97	-	0.32	0.43	0.05	0.27		0	0				Transposase
contig00183	A_03820	2910	4241	444	-	0.24	0.28	0.12	0.43		0	0				Outer membrane efflux protein
contig01002	A_04439	501	1115	205	-	0.17	0.41	0.14	0.35		0	17.6471				hypothetical protein
contig01097	A_04450	1978	2187	70	+	0.7	0.2	0.17	0		0	0			slyX	Protein SlyX
contig00001	A_00085	76568	77635	356	-	0.35	0.38	0.22	0.11		0	0			hcnC_1	Hydrogen cyanide synthase subunit HcnC precursor
contig00006	A_00325	25658	26125	156	-	0.2	0.21	0.52	0.13		0	0				hypothetical protein
contig00019	A_00876	21301	22548	416	-	0.01	0.01	0.79	0.25		7.22892	7.22892			bkdA1	2-oxoisovalerate dehydrogenase subunit alpha
contig00023	A_01019	19007	19327	107	-	0.2	0.15	0.04	0.67		0	0			tcmH	Tetracenomycin-F1 monooxygenase
contig00023	A_01030	25535	25684	50	+	0.21	0.56	0.29	0		0	0				hypothetical protein
contig00031	A_01300	24990	25847	286	+	0.23	0.22	0.13	0.48		0	0				N-formylglutamate amidohydrolase
contig00041	A_01580	9346	9783	146	+	0.07	0.51	0.08	0.4		0	0			fadD	Long-chain-fatty-acid--CoA ligase
contig00042	A_01598	2623	3687	355	-	0.23	0.19	0.31	0.33		21.4689	25.9887			hrcA	Heat-inducible transcription repressor HrcA
contig00050	A_01836	8789	9385	199	-	0.37	0.23	0.16	0.3		0	0			nadD	putative nicotinate-nucleotide adenylyltransferase
contig00065	A_02216	6651	8525	625	-	0.32	0.25	0.1	0.39		6.73077	4.64744			glnD_2	Bifunctional uridylyltransferase/uridylyl-removing enzyme
contig00110	A_03067	4884	5453	190	+	0.27	0.27	0.18	0.34		0	0			exbD	Biopolymer transport protein ExbD
contig00122	A_03250	3725	4099	125	-	0.19	0.26	0.19	0.42		39.5161	39.5161				Glyoxalase-like domain protein
contig00304	A_04247	4482	5066	195	-	0.36	0.24	0.09	0.37		0	0				hypothetical protein
contig00039	A_01522	10504	11115	204	-	0.15	0.42	0.33	0.16		13.7931	23.1527				hypothetical protein
contig00273	A_04183	1689	2243	185	-	0.3	0.34	0.13	0.28		0	0				hypothetical protein
contig00006	A_00310	15406	16248	281	+	0.53	0.28	0.08	0.16		10	17.8571			rsmA	Ribosomal RNA small subunit methyltransferase A
contig00008	A_00411	10813	11568	252	-	0.25	0.34	0.18	0.28		0	0			puuD	Gamma-glutamyl-gamma-aminobutyrate hydrolase PuuD
contig00020	A_00893	8215	8328	38	-	0.37	0.18	0.5	0		0	0				hypothetical protein
contig00024	A_01037	977	2416	480	-	0.31	0.22	0.13	0.39		41.5449	35.2818			glnG	Nitrogen regulation protein NR(I)
contig00057	A_02009	10225	10668	148	+	0.35	0.31	0.21	0.18		0	0			alaS_1	Alanine--tRNA ligase
contig00078	A_02464	190	1083	298	-	0.19	0.32	0.26	0.28		20.8754	20.8754			cynR	HTH-type transcriptional regulator CynR
contig00090	A_02695	1096	2280	395	-	0.21	0.33	0.1	0.41		15.9898	16.4975			patB	Cystathionine beta-lyase PatB
contig00116	A_03170	5791	6234	148	-	0.26	0.23	0.16	0.4		0	0				hypothetical protein
contig00127	A_03317	3215	5167	651	+	0.29	0.28	0.17	0.31		0	0			spoVD	Stage V sporulation protein D
contig00141	A_03450	2814	3290	159	-	0.33	0.44	0.07	0.21		0	0				hypothetical protein
contig00163	A_03655	1997	2800	268	+	0.32	0.33	0.16	0.24		0	0				hypothetical protein
contig00163	A_03656	2903	3562	220	+	0.28	0.31	0.1	0.36		24.2009	19.6347			ilvA_3	L-threonine dehydratase biosynthetic IlvA
contig00226	A_04041	7330	7497	56	-	0.12	0.42	0.04	0.47		0	0				hypothetical protein
contig00918	A_04426	192	719	176	-	0.42	0.34	0.07	0.22		35.4286	25.7143			bdhA_3	D-beta-hydroxybutyrate dehydrogenase
contig00006	A_00309	14393	15409	339	+	0.29	0.29	0.11	0.35		17.7515	24.8521			pdxA	4-hydroxythreonine-4-phosphate dehydrogenase
contig00014	A_00668	12828	12929	34	-	0.1	0.27	0.28	0.39		0	0				hypothetical protein
contig00027	A_01132	4248	5117	290	-	0.19	0.27	0.06	0.52		12.4567	0			mtnP	S-methyl-5'-thioadenosine phosphorylase
contig00029	A_01219	15777	16580	268	-	0.32	0.3	0.27	0.15		53.9326	45.3184			trpA	Tryptophan synthase alpha chain
contig00049	A_01807	3515	4048	178	+	0.31	0.42	0.13	0.18		31.0734	15.8192			uvrA_3	UvrABC system protein A
contig00054	A_01945	12939	13655	239	+	0.23	0.47	0.15	0.19		14.2857	18.4874			gntR	HTH-type transcriptional regulator GntR
contig00084	A_02585	9777	10547	257	-	0.35	0.27	0.22	0.2		14.0625	14.0625				DNA alkylation repair enzyme
contig00090	A_02702	6056	6643	196	-	0.25	0.21	0.35	0.23		0	0			tam	Trans-aconitate 2-methyltransferase
contig00096	A_02814	44	454	137	+	0.1	0.39	0.07	0.48		0	0			glnM	putative glutamine ABC transporter permease protein GlnM
contig00110	A_03058	616	1662	349	+	0.22	0.38	0.12	0.32		5.74713	0			ruvB_1	Holliday junction ATP-dependent DNA helicase RuvB
contig00132	A_03349	147	506	120	-	0.41	0.17	0.3	0.16		0	0				hypothetical protein
contig00163	A_03662	6996	7592	199	+	0.68	0.12	0.14	0.1		0	0			nudL	putative Nudix hydrolase NudL
contig00189	A_03846	8969	9103	45	-	0.23	0.26	0.11	0.44		0	0				hypothetical protein
contig00262	A_04159	2784	3749	322	+	0.21	0.18	0.1	0.55		24.6106	31.4642			ycjG	L-Ala-D/L-Glu epimerase
contig00376	A_04288	907	1749	281	+	0.28	0.19	0.29	0.28		0	0			gltX_2	Glutamate--tRNA ligase
contig00001	A_00081	74244	74552	103	+	0.17	0.2	0.28	0.38		30.3922	48.0392				Histone deacetylase domain protein
contig00004	A_00238	37039	37692	218	+	0.19	0.2	0.37	0.27		0	0			phoB	Phosphate regulon transcriptional regulatory protein PhoB
contig00006	A_00326	26365	26733	123	+	0.17	0.32	0.27	0.27		31.1475	43.4426			zntR_1	HTH-type transcriptional regulator ZntR
contig00012	A_00593	22020	23984	655	-	0.14	0.26	0.28	0.35		0	10.2446			yfiH	Laccase domain protein YfiH
contig00027	A_01149	21009	21794	262	-	0.46	0.29	0.08	0.2		0	0				hypothetical protein
contig00033	A_01347	10173	11546	458	-	0.33	0.29	0.2	0.21		7.87746	5.47046				hypothetical protein
contig00051	A_01864	11774	12055	94	+	0.19	0.35	0.28	0.21		0	0				hypothetical protein
contig00054	A_01933	4796	5281	162	+	0.19	0.4	0.12	0.32		0	0			hcpC_1	Putative beta-lactamase HcpC precursor
contig00063	A_02180	17577	17939	121	+	0.17	0.48	0.06	0.32		0	0				GcrA cell cycle regulator
contig00085	A_02605	7016	8128	371	-	0.14	0.19	0.24	0.46		34.8649	49.4595			flhA_3	S-(hydroxymethyl)glutathione dehydrogenase
contig00107	A_03006	636	1265	210	-	0.2	0.2	0.16	0.47		0	0			rutR	HTH-type transcriptional regulator RutR
contig00166	A_03685	6072	6584	171	+	0.33	0.09	0.04	0.57		0	0				hypothetical protein
contig00172	A_03765	9115	9504	130	-	0.19	0.37	0.02	0.45		0	0			yecN	Inner membrane protein YecN
contig00226	A_04040	5901	6899	333	+	0.08	0.34	0.16	0.45		12.9518	17.1687			viuB	Vibriobactin utilization protein ViuB
contig00002	A_00116	12924	14051	376	+	0.19	0.53	0.09	0.21		0	8.8			fabH_1	3-oxoacyl-[acyl-carrier-protein] synthase 3
contig00003	A_00180	30578	31282	235	+	0.24	0.31	0.22	0.25		58.9744	49.5726			deoD	Purine nucleoside phosphorylase DeoD-type
contig00004	A_00216	18574	19512	313	-	0.22	0.36	0.31	0.13		20.5128	20.1923			metA	Homoserine O-succinyltransferase
contig00006	A_00298	3604	4626	341	+	0.4	0.3	0.09	0.23		0	0			yheS	putative ABC transporter ATP-binding protein YheS
contig00010	A_00483	1373	1555	61	-	0.46	0.23	0.12	0.21		0	0			pncB_2	Nicotinate phosphoribosyltransferase
contig00021	A_00926	4965	5735	257	-	0.2	0.4	0.09	0.33		0	0				hypothetical protein
contig00041	A_01577	7548	8174	209	-	0.45	0.47	0.07	0.03		23.0769	27.8846			sinR_1	HTH-type transcriptional regulator SinR
contig00042	A_01604	7917	8540	208	-	0.43	0.13	0.18	0.28		19.8068	20.2899			rsmG	Ribosomal RNA small subunit methyltransferase G
contig00053	A_01915	12031	12786	252	+	0.29	0.28	0.14	0.31		0	15.5378				cytoplasmic glycerophosphodiester phosphodiesterase
contig00063	A_02170	6863	7372	170	-	0.14	0.56	0.2	0.12		0	0				hypothetical protein
contig00161	A_03627	1190	2206	339	+	0.15	0.24	0.15	0.48		15.6805	11.8343			nagZ	Beta-hexosaminidase
contig00002	A_00106	5956	7278	441	-	0.08	0.17	0.39	0.37		10.2273	18.6364			fliI	Flagellum-specific ATP synthase
contig00004	A_00214	16984	17646	221	-	0.19	0.24	0.14	0.44		11.3636	15.4545			acrR	HTH-type transcriptional regulator AcrR
contig00007	A_00351	4615	5376	254	+	0.16	0.25	0.11	0.49		0	0				hypothetical protein
contig00020	A_00882	142	1245	368	+	0.28	0.18	0.48	0.07		0	0				FtsX-like permease family protein
contig00043	A_01646	18053	19159	369	+	0.24	0.33	0.19	0.25		0	0			folE2	GTP cyclohydrolase FolE2
contig00054	A_01943	11760	12059	100	+	0.24	0.26	0.31	0.2		0	0				peptidase PmbA
contig00056	A_01980	6400	6900	167	-	0.19	0.44	0.11	0.27		0	0			ybeY	Endoribonuclease YbeY
contig00063	A_02160	18	206	63	+	0.28	0.29	0.23	0.21		0	0			cobB_1	NAD-dependent protein deacylase
contig00064	A_02196	12185	12511	109	+	0.45	0.3	0.02	0.24		0	0				hypothetical protein
contig00074	A_02385	3454	4359	302	+	0.48	0.28	0.06	0.19		0	0			truB	tRNA pseudouridine synthase B
contig00121	A_03239	9543	9995	151	+	0.23	0.35	0.08	0.35		15.3333	15.3333				hypothetical protein
contig00122	A_03249	3051	3650	200	-	0.12	0.37	0.19	0.33		45.2261	51.7588			ydeA	putative protease YdeA
contig00172	A_03757	4630	5016	129	+	0.27	0.34	0.2	0.2		0	0				hypothetical protein
contig00001	A_00014	11949	13601	551	+	0.11	0.27	0.19	0.43		14	20.3636			xseA	Exodeoxyribonuclease 7 large subunit
contig00025	A_01091	25821	27086	422	-	0.29	0.34	0.11	0.26		0	0			lysA	Diaminopimelate decarboxylase
contig00028	A_01164	4164	4508	115	-	0.27	0.4	0.1	0.23		0	0				hypothetical protein
contig00035	A_01400	104	463	120	+	0.26	0.54	0.04	0.16		0	0				hypothetical protein
contig00045	A_01708	23039	23494	152	+	0.18	0.37	0.24	0.21		56.2914	59.6026				Tellurite resistance protein TerB
contig00110	A_03065	4188	4661	158	+	0.44	0.32	0.03	0.21		21.6561	21.6561				colicin uptake protein TolQ
contig00118	A_03204	11882	12976	365	-	0.4	0.3	0.07	0.23		17.033	17.033				hypothetical protein
contig00242	A_04072	4288	5100	271	-	0.26	0.39	0.11	0.24		0	0				hypothetical protein
contig00049	A_01814	10158	11087	310	+	0.31	0.36	0.12	0.21		10.356	10.356			prfA_1	Peptide chain release factor 1
contig00029	A_01213	9093	9770	226	-	0.4	0.16	0.26	0.17		14.6667	23.1111			pth	Peptidyl-tRNA hydrolase
contig01212	A_04455	1280	1795	172	+	0.47	0.13	0.12	0.27		23.3918	36.8421				hypothetical protein
contig00015	A_00727	27610	28707	366	-	0.31	0.4	0.14	0.14		12.3288	15.3425				hypothetical protein
contig00016	A_00753	13464	14024	187	-	0.39	0.12	0.2	0.28		0	13.4409			leuA_1	2-isopropylmalate synthase
contig00017	A_00808	27286	27546	87	-	0.24	0.21	0.16	0.38		0	0				hypothetical protein
contig00030	A_01262	19241	20629	463	-	0.4	0.31	0.07	0.21		0	0				hypothetical protein
contig00031	A_01271	21	635	205	+	0.17	0.52	0.08	0.22		0	0			mutL	DNA mismatch repair protein MutL
contig00031	A_01283	11467	12003	179	+	0.31	0.35	0.15	0.18		0	0			pipB2	Secreted effector protein pipB2
contig00049	A_01808	4355	4771	139	+	0.15	0.55	0.1	0.19		0	0			nudJ	Phosphatase NudJ
contig00138	A_03432	9042	10322	427	+	0.25	0.23	0.33	0.18		0	0			fgs	Folylpolyglutamate synthase
contig00147	A_03498	181	600	140	-	0.17	0.08	0.32	0.42		0	0				MORN repeat
contig00147	A_03499	584	1528	315	-	0.18	0.35	0.11	0.35		0	0				MORN repeat
contig00260	A_04150	2241	3146	302	+	0.2	0.29	0.07	0.43		0	9.63455				cell division ABC transporter subunit FtsX
contig00342	A_04269	363	1358	332	-	0.47	0.26	0.2	0.06		33.2326	32.6284			iolC	5-dehydro-2-deoxygluconokinase
contig00482	A_04348	57	509	151	+	0.14	0.31	0.28	0.26		0	0				hypothetical protein
contig01012	A_04446	1549	2340	264	+	0.18	0.44	0.07	0.3		26.2357	29.2776			glnH_2	Glutamine-binding periplasmic protein precursor
contig00021	A_00928	6010	7413	468	-	0.33	0.3	0.15	0.2		14.1328	13.2762				hypothetical protein
contig00009	A_00460	17542	18756	405	+	0.12	0.33	0.14	0.39		42.5743	31.4356			deoB	Phosphopentomutase
contig00016	A_00747	7966	9024	353	-	0.37	0.19	0.14	0.28		0	0			rlmI	Ribosomal RNA large subunit methyltransferase I
contig00037	A_01451	1464	2552	363	+	0.35	0.27	0.2	0.16		0	0			gltS_1	Sodium/glutamate symport carrier protein
contig00084	A_02586	10544	11068	175	-	0.4	0.28	0.19	0.11		0	0				hypothetical protein
contig00143	A_03481	7921	8172	84	+	0.12	0.33	0.14	0.39		0	0				hypothetical protein
contig00239	A_04057	202	993	264	-	0.45	0.19	0.17	0.17		31.9392	22.0532			cobM	Precorrin-4 C(11)-methyltransferase
contig00001	A_00025	20232	20906	225	+	0.4	0.21	0.23	0.14		0	0			amiD	N-acetylmuramoyl-L-alanine amidase AmiD precursor
contig00001	A_00092	83931	85469	513	-	0.37	0.31	0.06	0.24		7.42188	9.375			mglA	Galactose/methyl galactoside import ATP-binding protein MglA
contig00005	A_00251	8010	8936	309	+	0.22	0.18	0.14	0.44		0	20.1299			aldB	Aldehyde dehydrogenase B
contig00012	A_00587	16065	18143	693	-	0.26	0.21	0.07	0.44		48.6994	48.8439			sat/cysC	putative bifunctional SAT/APS kinase
contig00013	A_00652	34138	35457	440	+	0.19	0.22	0.14	0.43		11.3895	14.3508			bamA_1	Outer membrane protein assembly factor BamA
contig00014	A_00673	15970	16299	110	-	0	0.02	0.07	0.89		0	0				hypothetical protein
contig00016	A_00754	13979	15082	368	-	0.4	0.24	0.23	0.11		0	18.5286			leuA_2	2-isopropylmalate synthase
contig00022	A_00995	28654	30003	450	-	0.24	0.28	0.18	0.28		0	0				Capsule polysaccharide biosynthesis protein
contig00024	A_01054	18473	19684	404	-	0.25	0.25	0.22	0.26		7.44417	7.44417			fabF_1	3-oxoacyl-[acyl-carrier-protein] synthase 2
contig00038	A_01486	5188	5688	167	+	0.08	0.14	0.13	0.63		57.2289	57.2289				ChuX-like family protein
contig00046	A_01720	6922	7638	239	-	0.54	0.2	0.08	0.16		0	0			livF_2	High-affinity branched-chain amino acid transport ATP-binding protein LivF
contig00075	A_02423	17613	18197	195	-	0.04	0.23	0.07	0.64		0	0				HNH endonuclease
contig00078	A_02474	7302	7913	204	+	0.26	0.25	0.18	0.29		0	0				putative Peptidoglycan domain protein
contig00137	A_03417	9839	10495	219	+	0.38	0.29	0.07	0.24		0	0			ccmB	Heme exporter protein B
contig00225	A_04029	4837	5106	90	+	0.39	0.05	0.03	0.51		0	0				hypothetical protein
contig00271	A_04177	3243	3500	86	+	0.24	0.05	0.39	0.3		0	0				hypothetical protein
contig00435	A_04319	47	847	267	+	0.22	0.32	0.15	0.29		0	10.1504				hypothetical protein
contig00032	A_01330	26395	27165	257	-	0.24	0.34	0.06	0.33		48.8281	56.25			epsN_1	Putative pyridoxal phosphate-dependent aminotransferase EpsN
contig00001	A_00080	73103	74191	363	+	0.13	0.28	0.18	0.38		34.2541	26.7956				Acetyltransferase Pat
contig00052	A_01888	8365	9045	227	+	0.2	0.34	0.03	0.4		0	0			murQ_2	N-acetylmuramic acid 6-phosphate etherase
contig00094	A_02782	9057	9746	230	+	0.08	0.37	0.12	0.4		0	0				hypothetical protein
contig00108	A_03031	7943	9082	380	+	0.2	0.22	0.14	0.41		7.65172	7.65172			alkB2	Alkane 1-monooxygenase 2
contig00287	A_04202	562	1212	217	-	0.3	0.17	0.38	0.12		26.3889	26.3889			yybR_2	putative HTH-type transcriptional regulator YybR
contig00001	A_00035	26672	27130	153	-	0.3	0.24	0.09	0.34		18.4211	18.4211			qorA	Quinone oxidoreductase 1
contig00012	A_00607	33724	35001	426	+	0.39	0.24	0.14	0.2		0	0			mscS_1	Small-conductance mechanosensitive channel
contig00013	A_00618	2394	2672	93	+	0.19	0.35	0.08	0.35		0	0			modA_1	Molybdate-binding periplasmic protein precursor
contig00041	A_01570	980	1891	304	+	0.37	0.23	0.18	0.19		29.703	29.703			psuG	Pseudouridine-5'-phosphate glycosidase
contig00051	A_01855	567	1622	352	-	0.05	0.23	0.25	0.44		0	0				hypothetical protein
contig00079	A_02500	8986	9993	336	-	0.17	0.09	0.13	0.58		6.26866	8.65672			dppB	Dipeptide transport system permease protein DppB
contig00096	A_02818	4788	5264	159	-	0.26	0.28	0.1	0.33		0	0				Bacterial SH3 domain protein
contig00116	A_03165	1765	2505	247	+	0.23	0.22	0.04	0.48		0	0			recO	DNA repair protein RecO
contig00093	A_02766	13384	13572	63	+	0.5	0.18	0.19	0.1		0	0				hypothetical protein
contig00001	A_00012	9592	10329	246	+	0.33	0.22	0.14	0.27		0	0				hypothetical protein
contig00004	A_00228	28559	28924	122	-	0.06	0.49	0.14	0.27		0	0				hypothetical protein
[truncated: 2,457 more rows]

## Sheet: S3
						Transcriptional activity					Protein expression
Contig	ORF	start	end	length (aa)	strand	Anoxic	Oxic	Oxic	Anoxic		Peptide coverage (%)	Peptide coverage (%)		Category	Gene	Product
contig00572	B_02078	2018	2809	264	+	0.51	0.1	0.85	9.57		61.597	66.5399		T		Nickel uptake substrate-specific transmembrane region
contig01493	B_03283	422	1480	353	-	4.74	2.77	0.85	1.89		62.2159	63.0682		T	dctP	C4-dicarboxylate-binding periplasmic protein precursor
contig00268	B_00704	2396	3034	213	-	4.87	0.12	0.76	0.57		29.2453	28.7736		T	yxlF	putative ABC transporter ATP-binding protein YxlF
contig00638	B_02233	374	1654	427	+	3.3	1.2	0.75	0.94		0	0		T	siaT_4	Sialic acid TRAP transporter permease protein SiaT
contig08908	B_04352	176	352	59	+	3.46	0.14	0.03	1.51		0	50		T		C4-dicarboxylate transporter DcuC
contig00268	B_00700	1535	1924	130	-	2.93	0.08	0.55	0.59		0	0		T		ABC-2 family transporter protein
contig00345	B_01165	51	383	111	+	0.55	0.06	0.01	0.11		0	0		S	soxA	SoxAX cytochrome complex subunit A precursor
contig00837	B_02594	1352	1804	151	+	0.18	0.03	0.04	0.34		32.6667	32.6667		S		sulfur oxidation protein SoxY
contig02065	B_03569	1109	1294	62	-	0.22	0.03	0.11	0.21		0	0		S	fccB_2	Sulfide dehydrogenase [flavocytochrome c] flavoprotein chain precursor
contig00837	B_02595	1857	2159	101	+	0	0.11	0.03	0.13		23	36		S		Sulphur oxidation protein SoxZ
contig02065	B_03568	529	1005	159	-	0.04	0.01	0.02	0.16		0	0		S	fccB_1	Sulfide dehydrogenase [flavocytochrome c] flavoprotein chain precursor
contig00372	B_01327	1487	2377	297	+	7.31	1.66	3.63	14.19		26.0135	26.0135		O	ccoP	Cbb3-type cytochrome c oxidase subunit CcoP
contig00372	B_01325	567	1250	228	+	6.69	1.29	2.77	15.85		62.9956	62.9956		O		Cytochrome C oxidase, mono-heme subunit/FixO
contig00372	B_01326	1260	1490	77	+	4.15	1.16	3.03	14.56		0	0		O		Cbb3-type cytochrome oxidase component FixQ
contig00372	B_01328	2379	2618	80	+	5.87	1.36	3.35	9.79		39.2405	39.2405		O		hypothetical protein
contig00372	B_01324	48	551	168	+	5.7	1.44	0.96	7.83		0	0		O	fixN_1	hypothetical protein
contig00305	B_00919	1409	1690	94	-	5.28	7.04	2.15	1.15		0	0		O		Cytochrome c-553 precursor
contig00305	B_00918	1153	1371	73	+	0.93	0.41	1.39	0.79		0	0		O		Cytochrome oxidase maturation protein cbb3-type
contig00350	B_01205	1700	1855	52	+	0	0.04	0.13	0.74		0	0		O	cydA_1	Cytochrome bd ubiquinol oxidase subunit 1
contig00350	B_01207	3224	3790	189	+	0.04	0.07	0.1	0.37		0	0		O	appB	Cytochrome bd-II ubiquinol oxidase subunit 2
contig00350	B_01206	1852	3003	384	+	0.07	0.05	0.07	0.26		0	0		O	cydA_2	Cytochrome bd-I ubiquinol oxidase subunit 1
contig00350	B_01209	3991	4356	122	+	0	0.02	0.03	0.26		0	0		O		Cytochrome oxidase subunit II
contig00350	B_01208	3747	3959	71	+	0	0	0.02	0		0	0		O		hypothetical protein
contig00470	B_01772	142	483	114	+	13.88	0.58	7.25	11.16		46.9027	53.0973		N	nosZ_1	Nitrous-oxide reductase precursor
contig00272	B_00739	4759	4929	57	+	15.18	0.3	0.52	3.58		0	0		N		hypothetical protein
contig00272	B_00737	1198	3972	925	+	11.12	0.46	1.9	5.91		59.632	60.4978		N	napA	Periplasmic nitrate reductase precursor
contig00470	B_01774	991	2739	583	+	10.35	0.39	2.65	4.96		54.9828	54.4674		N	nosZ_2	Nitrous-oxide reductase precursor
contig00470	B_01773	630	1037	136	+	9.94	0.36	1.92	5.38		50.3704	50.3704		N		hypothetical protein
contig00272	B_00738	4119	4721	201	+	9.55	0.31	1.96	4.74		35.5	35.5		N	ndhI_3	NAD(P)H-quinone oxidoreductase subunit I, chloroplastic
contig00272	B_00740	4922	5740	273	+	9.12	0.25	0.67	2		12.8676	12.8676		N	yccM_1	Putative electron transport protein YccM
contig00272	B_00741	5737	6342	202	+	9.44	0.33	0.73	1.13		41.791	47.2637		N	napB	Periplasmic nitrate reductase, electron transfer subunit precursor
contig01126	B_02972	29	577	183	+	4.89	2.39	0.4	2.26		43.4066	36.8132		N	nasC	Assimilatory nitrate reductase catalytic subunit
contig05505	B_04160	50	538	163	-	0	0.01	0.02	0.62		0	16.6667		N	narB	Nitrate reductase
contig00158	B_00182	8347	8589	81	-	0.5	2.39	1.63	0.47		0	0		I	nuoB	NADH-quinone oxidoreductase subunit B
contig00158	B_00177	2236	3672	479	-	0.4	2.59	1.24	0.15		19.4561	15.6904		I	nqo3_2	NADH-quinone oxidoreductase subunit 3
contig00158	B_00180	6227	6724	166	-	0.53	1.94	0.96	0.61		0	0		I	nqo2	NADH-quinone oxidoreductase chain 2
contig00158	B_00179	5005	6249	415	-	0.42	1.97	1.3	0.29		10.1449	6.52174		I	nqo1	NADH-quinone oxidoreductase chain 1
contig00158	B_00175	448	954	169	-	0.52	2	1.04	0.3		0	0		I	nuoI_2	NADH-quinone oxidoreductase subunit I
contig00158	B_00181	6724	8115	464	-	0.51	1.59	1.46	0.27		11.6631	11.6631		I	nuoC	NADH-quinone oxidoreductase subunit C/D
contig00158	B_00183	8855	9010	52	-	0.66	1.27	0.6	0.74		0	0		I	ndhC_2	NAD(P)H-quinone oxidoreductase subunit 3
contig00158	B_00176	956	2239	428	-	0.32	1.34	0.94	0.12		0	0		I	nuoH_2	NADH-quinone oxidoreductase subunit H
contig01988	B_03545	44	976	311	+	0.44	0.87	0.93	0.14		6.12903	6.12903		I	nuoL_1	NADH-quinone oxidoreductase subunit L
contig02752	B_03735	13	1056	348	-	0.25	1.08	0.99	0.02		0	0		I	nuoL_2	NADH-quinone oxidoreductase subunit L
contig00068	B_00007	3768	4646	293	+	0.16	0.82	0.71	0.61		16.4384	13.0137		I	nqo3_1	NADH-quinone oxidoreductase chain 3
contig00068	B_00004	1462	2694	411	+	0.35	1.15	0.25	0.45		9.7561	12.1951		I	nuoD	NADH-quinone oxidoreductase subunit D
contig00068	B_00005	2704	2970	89	+	0.38	0.76	0.26	0.64		0	0		I		hypothetical protein
contig00068	B_00002	143	652	170	+	0.44	0.56	0.3	0.52		0	0		I	nqo6	NADH-quinone oxidoreductase subunit 6
contig07593	B_04292	55	180	42	+	0.33	0.66	0.74	0		0	0		I		NADH:ubiquinone oxidoreductase subunit J
contig07593	B_04293	180	449	90	+	0.08	0.57	0.98	0		0	0		I		NADH-quinone oxidoreductase subunit 11
contig00068	B_00013	7651	7878	76	+	0.27	0.87	0.19	0.25		0	0		I	ndhI_1	NAD(P)H-quinone oxidoreductase subunit I, chloroplastic
contig00068	B_00012	7255	7608	118	+	0.12	0.7	0.32	0.43		0	0		I	nuoI_1	NADH-quinone oxidoreductase subunit I
contig00068	B_00011	6253	7245	331	+	0.33	0.74	0.25	0.19		0	0		I	nuoH_1	NADH-quinone oxidoreductase subunit H
contig00068	B_00014	7887	8447	187	+	0.18	0.73	0.21	0.37		0	0		I	nuoJ	NADH-quinone oxidoreductase subunit J
contig00068	B_00009	5186	5323	46	+	0.3	0.79	0.11	0.28		0	0		I		hypothetical protein
contig00896	B_02658	35	1036	334	+	0.18	0.72	0.32	0.25		0	0		I	nuoM_2	NADH-quinone oxidoreductase subunit M
contig00068	B_00006	2975	3754	260	+	0.13	0.73	0.31	0.24		27.027	39.3822		I		NADH dehydrogenase subunit G
contig00068	B_00003	649	1458	270	+	0.2	0.61	0.16	0.31		10.7807	13.7546		I	nqo5	NADH-quinone oxidoreductase chain 5
contig00068	B_00016	8746	10608	621	+	0.26	0.58	0.21	0.21		0	0		I		NADH-quinone oxidoreductase subunit 12
contig00068	B_00015	8444	8743	100	+	0.54	0.4	0.18	0.13		0	0		I	nuoK	NADH-quinone oxidoreductase subunit K
contig00068	B_00017	10622	12151	510	+	0.2	0.47	0.23	0.31		0	0		I	nuoM_1	NADH-quinone oxidoreductase subunit M
contig00896	B_02659	1174	2550	459	+	0.22	0.6	0.24	0.11		0	0		I	nuoN_3	NADH-quinone oxidoreductase subunit N
contig00068	B_00001	24	161	46	+	0.3	0.37	0.18	0.28		0	0		I	ndhC_1	NAD(P)H-quinone oxidoreductase subunit 3
contig00068	B_00008	4624	5232	203	+	0.4	0.35	0.15	0.19		20.7921	26.2376		I		NADH dehydrogenase subunit G
contig00068	B_00010	5364	6251	296	+	0.21	0.29	0.2	0.19		7.45763	0		I		NADH dehydrogenase subunit G
contig00068	B_00018	12148	13173	342	+	0.14	0.33	0.09	0.2		0	0		I	nuoN_1	NADH-quinone oxidoreductase subunit N
contig00068	B_00019	13155	13628	158	+	0.09	0.38	0.08	0.12		0	0		I	nuoN_2	NADH-quinone oxidoreductase subunit N
contig00419	B_01573	932	3190	753	-	7.26	0.95	0.36	3.32		9.70745	12.8989		H	fdhF_2	Formate dehydrogenase H										0
contig00419	B_01572	320	922	201	-	7.12	0.73	0.63	2.94		0	0		H	fdhB1_1	Formate dehydrogenase iron-sulfur subunit
contig01126	B_02973	588	1193	202	+	5.81	2.4	0.51	1.98		26.3682	32.8358		H	fdhB1_2	Formate dehydrogenase iron-sulfur subunit
contig00504	B_01881	1984	3366	461	+	4.45	2.29	0.49	2.19		38.6957	47.8261		H	fdhF_6	Formate dehydrogenase H
contig00504	B_01880	1399	1962	188	+	3.43	2.1	0.44	2.6		37.9679	29.9465		H	fdnG	Formate dehydrogenase, nitrate-inducible, major subunit precursor
contig00419	B_01574	3212	3772	187	-	4.25	0.6	0.18	1.9		15.0538	15.0538		H	fdhF_3	Formate dehydrogenase H
contig00504	B_01882	3384	3719	112	+	3.46	1.61	0.15	1.31		30.6306	35.1351		H		hypothetical protein
contig00533	B_01984	2233	3393	387	-	1.63	0.1	0.17	4.33		25.3886	38.342		H	hydA_3	Quinone-reactive Ni/Fe-hydrogenase small chain precursor
contig00533	B_01982	498	935	146	-	1.67	0.12	0.19	3.57		54.4828	53.1034		H	hydB_1	Quinone-reactive Ni/Fe-hydrogenase large chain
contig00255	B_00647	5348	5662	105	-	0.52	3.91	0.44	0.55		0	47.1154		H	hydA_1	Periplasmic [Fe] hydrogenase large subunit
contig06142	B_04207	34	507	158	-	3.09	0.3	0.36	1.41		0	0		H		formate dehydrogenase-N subunit gamma
contig00533	B_01983	907	2229	441	-	1.38	0.11	0.16	2.06		55.4545	55.4545		H	hydB_2	Quinone-reactive Ni/Fe-hydrogenase large chain
contig00719	B_02378	508	1614	369	-	0.85	0.94	0.77	0.65		27.7174	34.2391		H		Soluble hydrogenase 42 kDa subunit
contig02482	B_03683	530	1093	188	-	1.59	0.07	0.16	1.12		0	16.5775		H	hybD	Hydrogenase 2 maturation protease
contig00285	B_00808	216	1361	382	+	0.3	0.77	0.51	0.4		5.77428	27.8215		H	hypD	Hydrogenase isoenzymes formation protein HypD
contig02482	B_03684	1090	1263	58	-	1.06	0	0.03	0.66		0	0		H	hydC	Quinone-reactive Ni/Fe-hydrogenase B-type cytochrome subunit
contig00285	B_00809	1402	1857	152	+	0.09	0.57	0.31	0.54		0	0		H	hypE_1	Hydrogenase isoenzymes formation protein HypE
contig00285	B_00810	1946	2146	67	+	0.1	0.6	0.29	0		0	0		H		hypothetical protein
contig00285	B_00811	2179	2397	73	+	0.09	0.35	0.16	0.09		0	36.1111		H	hypE_2	Hydrogenase isoenzymes formation protein HypE
contig00203	B_00357	5559	6956	466	+	0.23	0.14	0.14	0.16		0	0		H	fdhF_1	Formate dehydrogenase H
contig00338	B_01127	3933	4868	312	+	0.15	0.09	0.04	0.08		0	0		H		Periplasmic [NiFeSe] hydrogenase large subunit
contig00453	B_01719	532	987	152	+	0.13	0.03	0.03	0.17		0	0		H	hycI	Hydrogenase 3 maturation protease
contig00338	B_01126	2886	3797	304	+	0	0.17	0.09	0.08		0	0		H	hydA_2	Periplasmic [NiFe] hydrogenase small subunit precursor
contig00453	B_01720	1003	1362	120	+	0.06	0.09	0	0.16		0	0		H	focA_1	putative formate transporter 1
contig00203	B_00358	6943	7269	109	+	0.12	0.12	0.06	0		0	0		H		Molydopterin dinucleotide binding domain protein
contig00453	B_01721	1371	1856	162	+	0.04	0.01	0.04	0.2		0	0		H	focA_2	putative formate transporter 1
contig00326	B_01038	2473	4212	580	+	0.07	0.04	0.03	0.13		0	0		H	hycE	Formate hydrogenlyase subunit 5 precursor
contig00338	B_01128	4940	5137	66	+	0	0.23	0	0		0	0		H		Nickel-dependent hydrogenase
contig00326	B_01036	326	973	216	+	0.03	0.05	0.02	0.12		0	0		H	hyfE	Hydrogenase-4 component E
contig00125	B_00057	3908	4645	246	+	0.03	0.05	0.03	0.05		0	0		H	fdoI	Formate dehydrogenase, cytochrome b556(fdo) subunit
contig00453	B_01723	2390	4102	571	+	0.04	0.04	0.02	0.06		0	0		H	fdhF_5	Formate dehydrogenase H
contig00567	B_02073	3079	3438	120	+	0.06	0.04	0	0.05		0	0		H	hyfB_2	Hydrogenase-4 component B
contig05029	B_04111	288	698	137	-	0.1	0	0	0.05		0	0		H	hyfC	Hydrogenase-4 component C
contig00567	B_02072	2913	3071	53	+	0	0	0.03	0.12		0	0		H		hypothetical protein
contig00453	B_01722	1871	2293	141	+	0.1	0.02	0.01	0		0	0		H	fdhF_4	Formate dehydrogenase H
contig00453	B_01718	188	535	116	+	0.06	0	0	0.05		0	0		H		Formate hydrogenlyase maturation protein HycH
contig00326	B_01037	977	2461	495	+	0.01	0.02	0.03	0.04		0	0		H	hyfB_1	Hydrogenase-4 component B
contig00567	B_02070	563	2335	591	+	0.03	0.03	0.01	0.02		0	0		H	fdhF_8	Formate dehydrogenase H
contig00326	B_01039	4222	4758	179	+	0	0.06	0.01	0		0	0		H	nqo9	NADH-quinone oxidoreductase subunit 9
contig00567	B_02069	95	514	140	+	0	0	0	0.05		0	0		H	fdhF_7	Formate dehydrogenase H
contig00326	B_01040	4755	5453	233	+	0	0.03	0.01	0		0	0		H	hycG	Formate hydrogenlyase subunit 7
contig00567	B_02071	2405	2902	166	+	0	0	0	0.04		0	0		H	hyfA	Hydrogenase-4 component A
contig01511	B_03304	180	1736	519	-	0	0	0.01	0.02		0	0		H	hyfB_3	Hydrogenase-4 component B
contig01611	B_03378	757	975	73	+	1.3	1.14	1.52	0.96		0	0		G	eno_2	Enolase
contig00331	B_01077	5020	5376	119	-	1.48	1.54	0.66	0.75		26.2712	42.3729		G	fba	Fructose-bisphosphate aldolase
contig01611	B_03377	344	742	133	+	0.36	1.13	1.46	1.05		52.2727	50		G	eno_1	Enolase
contig01611	B_03379	924	1616	231	+	0.88	0.88	1.37	0.85		23.0435	37.3913		G	eno_3	Enolase
contig00524	B_01950	2035	2409	125	+	1.41	1.21	0.33	0.31		58.871	51.6129		G	pyk_2	Pyruvate kinase
contig01644	B_03401	1189	1686	166	+	1.23	0.82	0.56	0.5		0	0		G	fbaA	Fructose-bisphosphate aldolase class 2
contig00524	B_01951	2475	2627	51	+	0.53	1.25	0.93	0.38		0	0		G		Pyruvate kinase, alpha/beta domain
contig00524	B_01949	1202	2020	273	+	0.65	1.24	0.34	0.49		53.6765	55.8824		G	pyk_1	Pyruvate kinase
contig00383	B_01396	613	1611	333	-	0.73	0.52	0.5	0.61		48.494	46.3855		G	gapA	Glyceraldehyde-3-phosphate dehydrogenase 1
contig00484	B_01807	96	770	225	+	0.51	0.51	0.67	0.62		0	0		G	pgk	Phosphoglycerate kinase
contig00484	B_01808	773	1501	243	+	0.67	0.46	0.46	0.34		16.1157	22.314		G	tpiA	Triosephosphate isomerase
contig00808	B_02553	1009	2028	340	-	0.28	0.29	0.61	0.32		18.5841	26.8437		G	gpr	L-glyceraldehyde 3-phosphate reductase
contig00202	B_00343	2794	3786	331	+	0.51	0.35	0.28	0.33		8.78788	10.303		G	tal	Transaldolase
contig01096	B_02946	42	1517	492	+	0.22	0.27	0.08	0.22		9.36864	17.1079		G	gpmI	2,3-bisphosphoglycerate-independent phosphoglycerate mutase
contig01543	B_03328	1580	1786	69	-	0	0.06	0.05	0.37		0	0		G	pgi_1	Glucose-6-phosphate isomerase
contig00283	B_00794	189	662	158	+	0.09	0.12	0.04	0.12		0	0		G	gpmA	2,3-bisphosphoglycerate-dependent phosphoglycerate mutase
contig02300	B_03636	268	744	159	+	0.09	0.13	0.06	0.08		0	0		G	pgi_2	Glucose-6-phosphate isomerase
contig01778	B_03460	92	1480	463	-	2.64	10.98	4.51	0.7		61.6883	61.6883		F	budB	Acetolactate synthase, catabolic
contig00391	B_01433	510	1499	330	-	6.43	3.63	3.04	1.31		35.5623	43.769		F	plsX	Phosphate acyltransferase
contig00573	B_02084	2018	2758	247	-	0.49	0.27	2.96	3.27		64.6341	65.4472		F	pta	Phosphate acetyltransferase
contig01456	B_03264	1457	1729	91	+	0.07	0.05	2.44	3.85		27.7778	27.7778		F	acs	Acetyl-coenzyme A synthetase
contig00573	B_02082	780	1676	299	-	0.7	0.25	2.5	1.83		50.6711	44.9664		F	ackA_1	Acetate kinase
contig00573	B_02083	1762	1983	74	-	0.46	0.2	2.52	1.72		67.1233	78.0822		F	ackA_2	Acetate kinase
contig00158	B_00178	3703	4989	429	-	0.57	3.13	1.12	0.43		48.3645	48.1308		C	gltA	Citrate synthase
contig00338	B_01124	26	2122	699	+	2.2	6.69	7.59	2.71		60.3152	60.3152		C	acnB	Aconitate hydratase 2
contig00311	B_00956	1031	1750	240	+	14.75	0.13	0.12	0.21		20.9205	18.8285		C	frdB_1	Fumarate reductase iron-sulfur subunit
contig00220	B_00471	137	760	208	+	1.53	8.05	1.98	0.58		47.343	42.5121		C	aceE_1	Pyruvate dehydrogenase E1 component
contig11515	B_04452	144	359	72	+	10.3	0.18	0.07	0		0	0		C	frdA_6	Fumarate reductase flavoprotein subunit
contig00871	B_02627	773	1624	284	-	1.79	3.62	3.56	1.21		49.8233	60.0707		C	icd_2	Isocitrate dehydrogenase [NADP]
contig00220	B_00473	1476	2177	234	+	1.16	7.11	1.13	0.57		22.7468	22.7468		C	aceE_3	Pyruvate dehydrogenase E1 component
contig00871	B_02628	1648	2508	287	-	1.46	3.79	3.42	1.24		64.3357	64.3357		C	icd_3	Isocitrate dehydrogenase [NADP]
contig00458	B_01732	1047	1442	132	-	0.98	4.43	2.08	1.73		48.0916	48.0916		C	frdA_3	Fumarate reductase flavoprotein subunit
contig00220	B_00476	5048	5938	297	+	0.73	6.78	0.99	0.43		47.2973	40.2027		C	lpdA_2	Dihydrolipoyl dehydrogenase
contig01136	B_02989	437	676	80	-	2.04	3.33	1.04	1.99		0	0		C	oadG	oxaloacetate decarboxylase gamma chain
contig00220	B_00472	817	1386	190	+	0.64	6.67	0.49	0.53		42.8571	42.8571		C	aceE_2	Pyruvate dehydrogenase E1 component
contig00220	B_00475	4509	5099	197	+	0.48	6	0.9	0.42		30.102	23.4694		C	lpdA_1	Dihydrolipoyl dehydrogenase
contig00220	B_00474	2817	4493	559	+	0.9	5.48	0.8	0.4		16.4875	18.2796		C	aceF	Dihydrolipoyllysine-residue acetyltransferase component of pyruvate dehydrogenase complex
contig00458	B_01735	3034	3816	261	-	0.44	3.17	1.94	1.99		12.3077	9.23077		C	frdC_2	Fumarate reductase cytochrome b subunit
contig00458	B_01734	2196	3032	279	-	0.75	3.49	1.32	1.78		54.6763	48.2014		C	frdA_5	Fumarate reductase flavoprotein subunit
contig00458	B_01733	1465	2172	236	-	0.63	3.85	0.95	1.75		50.6383	50.2128		C	frdA_4	Fumarate reductase flavoprotein subunit
contig00291	B_00842	2920	3102	61	-	2.46	2.76	1.07	0.84		0	43.3333		C	pckA_2	Phosphoenolpyruvate carboxykinase [ATP]
contig00458	B_01730	315	695	127	-	0.53	3.03	1.85	1.6		38.8889	44.4444		C	frdB_2	Fumarate reductase iron-sulfur subunit
contig00458	B_01731	697	1047	117	-	0.52	3.09	1.64	1.63		25.8621	28.4483		C	frdB_3	Fumarate reductase iron-sulfur subunit
contig00255	B_00645	3495	4199	235	-	0.58	4.23	0.96	0.73		0	0		C	korB	2-oxoglutarate oxidoreductase subunit KorB
contig00255	B_00646	4201	5331	377	-	0.61	4.62	0.5	0.39		37.234	27.1277		C	korA	2-oxoglutarate oxidoreductase subunit KorA
contig00953	B_02742	593	1477	295	+	0.16	0.19	2.33	3.31		54.4218	54.4218		C	prpB	Methylisocitrate lyase
contig00311	B_00955	159	1031	291	+	5.31	0.25	0.04	0.22		34.8276	32.069		C	frdA_1	Fumarate reductase flavoprotein subunit
contig00255	B_00644	3367	3555	63	-	0.65	3.99	0.44	0.4		0	0		C		2-oxoglutarate-acceptor oxidoreductase subunit OorB
contig00291	B_00841	1523	2707	395	-	1.82	2.03	0.97	0.48		50.2538	50.2538		C	pckA_1	Phosphoenolpyruvate carboxykinase [ATP]
contig00377	B_01362	4014	4739	242	+	4.62	0.24	0.08	0.21		45.6432	46.0581		C	frdA_2	Fumarate reductase flavoprotein subunit
contig00198	B_00337	8248	8571	108	+	0.69	2.62	1.1	0.59		68.2243	68.2243		C	icd_1	Isocitrate dehydrogenase [NADP]
contig00255	B_00643	2795	3358	188	-	0.51	3.2	0.76	0.37		38.5027	31.5508		C		2-oxoglutarate-acceptor oxidoreductase subunit OorC
contig03511	B_03914	296	754	153	+	0.09	0.17	2.23	2.12		52.6316	64.4737		C	citB	Aconitate hydratase
contig00779	B_02490	195	1139	315	-	0.82	2.85	0.3	0.26		0	14.3312		C	mdh	Malate dehydrogenase
contig01456	B_03262	424	1050	209	+	0.16	0.07	1.04	2.89		37.0192	42.3077		C		HpcH/HpaI aldolase/citrate lyase family protein
contig01998	B_03546	76	624	183	+	0.48	1.64	1.54	0.49		41.7582	48.9011		C	mqo_1	Malate:quinone oxidoreductase
contig03511	B_03913	41	205	55	+	0.12	0.12	1.31	1.62		50	50		C	prpC	2-methylcitrate synthase
contig01998	B_03547	599	1327	243	+	0.47	1.07	0.92	0.52		36.3636	31.8182		C	mqo_2	Malate:quinone oxidoreductase
contig00377	B_01361	3236	4003	256	+	2.52	0.04	0.06	0.12		0	7.05882		C	frdC_1	Fumarate reductase cytochrome b subunit
contig02839	B_03770	2	727	242	+	0.06	0.1	1.62	0.89		50.2075	53.9419		C	acn	Aconitate hydratase precursor
contig02061	B_03564	221	367	49	-	0.42	0.09	0.5	1.43		54.1667	0		C	fumC_3	Fumarate hydratase class II
contig00528	B_01967	2195	3061	289	-	0.31	0.84	0.26	0.31		24.6528	28.8194		C	sucD	Succinyl-CoA ligase [ADP-forming] subunit alpha
contig00528	B_01968	3064	3489	142	-	0.24	0.45	0.15	0.45		21.2766	27.6596		C	sucC	Succinyl-CoA ligase [ADP-forming] subunit beta
contig00709	B_02360	2582	2890	103	-	0.2	0.08	0.3	0.62		41.1765	31.3725		C	fumC_2	Fumarate hydratase class II
contig00709	B_02359	1798	2610	271	-	0.33	0.11	0.2	0.52		27.7778	32.2222		C	fumC_1	Fumarate hydratase class II
contig00233	B_00551	5309	5734	142	-	0.1	0.1	0.01	0.09		0	0		C	fccA	Fumarate reductase flavoprotein subunit
contig15319	B_04566	34	243	70	+	0	0	0.05	0		0	0		C	acnA	Aconitate hydratase
contig01031	B_02889	1342	2190	283	+	3.16	1.16	0.76	1.91		42.1986	42.1986		AA	glnA_2	Glutamine synthetase
contig00343	B_01153	1257	2840	528	-	3.58	2.45	2.52	1.33		40.9867	35.8634		AA	serA	D-3-phosphoglycerate dehydrogenase
contig01031	B_02888	766	996	77	+	3	1.44	0.78	2.81		30.2632	30.2632		AA	glnA_1	Glutamine synthetase
contig00313	B_00960	70	1764	565	+	0.9	2.61	1.39	0.71		27.1277	26.773		AA	ilvB	Acetolactate synthase large subunit
contig00332	B_01083	4353	5273	307	+	0.95	2.09	1.55	1.01		19.9346	28.4314		AA	ilvE	Branched-chain-amino-acid aminotransferase
contig02357	B_03654	596	1279	228	+	0.98	1.83	1.14	0.61		20.7048	16.2996		AA	leuB_2	3-isopropylmalate dehydrogenase
contig01798	B_03471	27	587	187	+	1.09	1.41	1.09	0.58		29.0323	29.0323		AA		Aspartate aminotransferase
contig00485	B_01815	1870	2184	105	+	18.12	21.95	7.64	4.85		0	0		A	atpE	ATP synthase subunit c
contig01403	B_03206	443	1354	304	+	10.64	10.71	7.09	6.54		58.7459	58.7459		A	atpA	ATP synthase subunit alpha
contig01740	B_03436	190	1590	467	-	11.61	9.81	7.97	5.38		82.8326	82.8326		A	atpD	ATP synthase subunit beta
contig00915	B_02683	782	1006	75	-	12.34	9.14	2.9	2.8		0	0		A		F0F1 ATP synthase subunit B'
contig00915	B_02682	253	771	173	-	7.06	5.29	5.89	3.64		31.3953	31.9767		A	atpF_1	ATP synthase subunit b
contig01403	B_03205	188	421	78	+	6.45	5.35	2.47	4.25		45.4545	45.4545		A		F0F1 ATP synthase subunit delta
contig00915	B_02684	954	1205	84	-	6.31	5.45	1.24	2.5		0	0		A	atpF_2	ATP synthase subunit b
contig00796	B_02530	1	273	91	+	2.91	4.39	3.84	4.13		0	0		A	atpB	ATP synthase subunit a
contig00421	B_01581	2969	4234	422	-	54.1	17.74	18.64	80.91		57.2447	58.9074			porA	Major outer membrane protein precursor
contig00212	B_00410	7	228	74	-	19.4	25.84	15.21	17.05		13.6986	28.7671			rpsU	30S ribosomal protein S21
contig00301	B_00905	4808	5743	312	-	26.82	22.62	13.98	11.8		66.881	66.881			tufA	Elongation factor Tu
contig04870	B_04095	146	589	148	+	14.72	21.01	11.94	23.11		53.7415	53.7415			flaA_3	Flagellin A
contig00301	B_00904	4630	4797	56	-	22.14	18.08	20.1	7.63		0	0			rpmG2	50S ribosomal protein L33 2
contig03524	B_03919	252	470	73	+	34.67	15.31	1.75	0.7		0	41.6667			scoF	Cold shock protein ScoF
contig00872	B_02631	1802	2092	97	-	13.59	9.36	11.63	9.51		0	0				hypothetical protein
contig04518	B_04059	16	201	62	+	10.32	10.83	19.17	1.75		60.6557	60.6557			rpmC	50S ribosomal protein L29
contig00689	B_02312	23	199	59	+	18.82	12.57	5.54	4.76		0	0			rpsM_2	30S ribosomal protein S13
contig00801	B_02538	1601	1879	93	+	13.89	4.96	12.9	9.92		63.0435	63.0435				RNA recognition motif. (a.k.a. RRM, RBD, or RNP domain)
contig00739	B_02409	153	338	62	+	15.49	10.59	12.32	2.16		42.623	0			rplW	50S ribosomal protein L23
contig00144	B_00123	7730	7960	77	-	11.75	8.46	1.93	18.2		47.3684	47.3684			acpP_1	Acyl carrier protein
contig00739	B_02410	351	1178	276	+	15.04	9.75	12.83	1.66		32.7273	32.7273			rplB	50S ribosomal protein L2
contig02387	B_03662	556	1134	193	-	20	10.25	5.62	3.03		31.7708	43.75			rplC	50S ribosomal protein L3
contig00460	B_01743	2565	2930	122	+	14.59	13.47	6.04	3.6		0	0				hypothetical protein
contig00689	B_02313	209	601	131	+	16.22	13.48	4.36	2.48		18.4615	18.4615			rpsK	30S ribosomal protein S11
contig01063	B_02914	1151	1297	49	+	1.25	17.81	12.33	4.04		0	62.5			safD	Sulfoacetaldehyde dehydrogenase
contig00461	B_01747	3609	3737	43	+	16.99	7.85	3.28	2.82		0	0			rpmJ	50S ribosomal protein L36
contig04647	B_04071	128	319	64	-	4.89	22.84	1.3	1.1		0	0				hypothetical protein
contig04518	B_04060	218	472	85	+	6.08	7.36	14.79	0.45		36.9048	45.2381			rpsQ	30S ribosomal protein S17
contig00301	B_00898	1782	2270	163	-	5.54	8.08	13.11	1.48		54.321	59.8765			rplJ	50S ribosomal protein L10
contig00739	B_02412	1469	1801	111	+	13.65	9.82	2.79	0.63		38.1818	27.2727			rplV	50S ribosomal protein L22
contig00301	B_00897	1351	1725	125	-	6.14	8.36	10.42	1.53		69.3548	69.3548			rplL	50S ribosomal protein L7/L12
contig06500	B_04223	4	423	140	+	5.58	9.35	10.15	1.09		59.7122	59.7122			rplE	50S ribosomal protein L5
contig05323	B_04145	342	650	103	-	3.23	8.32	12.56	0.8		53.9216	53.9216			rpsE	30S ribosomal protein S5
contig00612	B_02183	2514	2708	65	+	4.82	7.96	8.17	3.63		43.75	43.75			rpmE	50S ribosomal protein L31
contig00739	B_02413	1801	2499	233	+	8.01	7.03	8.05	1.12		33.6207	34.0517			rpsC	30S ribosomal protein S3
contig00391	B_01434	1499	1651	51	-	9.62	7.91	3.6	2.88		0	0			rpmF	50S ribosomal protein L32
contig01063	B_02913	73	1128	352	+	3.16	14.14	5.41	0.79		58.1197	62.1083			gabD	Succinate-semialdehyde dehydrogenase [NADP(+)]
contig00139	B_00102	4809	5309	167	-	4.8	5.19	5.37	8.03		25.9036	45.1807			petA	Ubiquinol-cytochrome c reductase iron-sulfur subunit
contig00689	B_02315	1254	2252	333	+	10.08	6.37	5.5	1.33		51.8072	56.0241			rpoA	DNA-directed RNA polymerase subunit alpha
contig00460	B_01742	2203	2433	77	+	11.57	6.58	1.89	3.23		75	75			rpsG	30S ribosomal protein S7
contig01389	B_03196	244	459	72	-	6.14	0.95	3.18	12.92		0	0			fixN_2	hypothetical protein
contig00689	B_02314	612	1238	209	+	10.71	7	3.77	1.64		45.6731	50.9615			rpsD	30S ribosomal protein S4
contig02075	B_03575	463	996	178	-	3.43	8.84	9.25	1.11		62.1469	72.8814			rplF	50S ribosomal protein L6
contig10598	B_04424	45	284	80	+	5.7	9.12	7.06	0.56		0	0			rplX	50S ribosomal protein L24
contig00219	B_00460	204	644	147	+	7.71	6.42	6.01	1.47		43.1507	45.8904			fusA	Elongation factor G
contig00739	B_02411	1188	1466	93	+	8.84	7.3	4.49	0.82		55.4348	46.7391			rpsS	30S ribosomal protein S19
contig00283	B_00803	5169	5303	45	-	9.7	4.98	5.13	1.28		0	0			rpmH	50S ribosomal protein L34
contig00301	B_00899	2438	3136	233	-	6.81	5.69	7.04	1.55		34.4828	41.8103			rplA	50S ribosomal protein L1
contig00391	B_01435	1663	1893	77	-	6.71	6.44	4.22	3.47		0	0				hypothetical protein
contig02075	B_03574	93	452	120	-	3.62	9.39	7.28	0.53		57.1429	57.1429			rplR	50S ribosomal protein L18
contig02167	B_03596	43	462	140	+	7.61	5.72	5.8	1.41		33.8129	33.8129			rplM	50S ribosomal protein L13
contig00880	B_02642	1444	1767	108	+	8.87	8.42	1.27	1.94		42.0561	42.0561				hypothetical protein
contig01284	B_03125	307	903	199	-	2.35	15.29	2.24	0.45		40.9091	57.0707			tsaA_3	putative peroxiredoxin
contig00301	B_00900	3208	3633	142	-	8.75	6.1	3.66	1.3		42.5532	42.5532			rplK	50S ribosomal protein L11
contig02075	B_03576	1268	1405	46	-	6.23	6.59	4.88	1.11		73.3333	73.3333			rpsH	30S ribosomal protein S8
contig02617	B_03703	638	1216	193	-	2.78	13.72	1.71	0.59		80.2083	84.8958			sodB	Superoxide dismutase [Fe]
contig01141	B_02993	1330	2097	256	+	2.38	3.9	11.16	0.64		35.6863	40.3922			map	Methionine aminopeptidase 1
contig00461	B_01748	3730	3942	71	+	9.39	3.75	3.66	1.26		50	50			rpsM_1	30S ribosomal protein S13
contig00884	B_02646	74	643	190	+	3.82	8.18	3.67	2.11		36.5079	36.5079			slyD_2	FKBP-type peptidyl-prolyl cis-trans isomerase SlyD
contig00214	B_00427	3563	3760	66	-	8.77	3.74	3.96	1.16		0	0			rpmI	50S ribosomal protein L35
contig00391	B_01437	2054	2275	74	-	8.92	4.6	2.43	1.55		60.274	60.274			ndk_1	Nucleoside diphosphate kinase
contig02167	B_03597	468	857	130	+	6.16	5.84	3.74	1.57		48.062	48.062			rpsI	30S ribosomal protein S9
contig01412	B_03215	288	422	45	-	8.95	4.65	3.5	0.14		54.5455	54.5455			rpsB_1	30S ribosomal protein S2
contig00214	B_00426	3116	3475	120	-	5.77	4.27	4.8	2.17		32.7731	39.4958			rplT	50S ribosomal protein L20
contig06541	B_04230	74	550	159	+	4.74	1.35	1.45	8.87		0	0			fixN_3	hypothetical protein
contig00614	B_02189	389	745	119	-	9.13	4.43	1.11	1.6		39.8305	39.8305			rplS	50S ribosomal protein L19
contig00689	B_02316	2268	2621	118	+	7.48	5.42	2.02	0.92		25.641	33.3333			rplQ	50S ribosomal protein L17
contig00306	B_00930	1047	1364	106	+	7.24	5.8	1.72	0.9		42.8571	42.8571			rplU	50S ribosomal protein L21
contig00391	B_01439	2592	2867	92	-	5.02	7.28	1.1	2.01		0	0			yfhL	putative ferredoxin-like protein YfhL
contig00139	B_00101	3550	4797	416	-	3.36	3.38	5.11	3.39		17.1084	20			petB	Cytochrome b
contig04046	B_03997	12	707	232	-	5.79	5.39	1.75	2.22		0	0			yccA	Modulator of FtsH protease YccA
contig00391	B_01440	3119	3715	199	+	2.73	7.64	3.45	1.28		42.9293	46.4646			tsaA_1	putative peroxiredoxin
contig00543	B_01998	2329	3375	349	-	5.61	3.46	4.53	1.09		63.2184	59.7701			tsf	Elongation factor Ts
contig00480	B_01799	1234	1779	182	+	5	5.89	1.57	2.2		38.674	38.674			ssb	Single-stranded DNA-binding protein
contig02665	B_03720	96	383	96	+	7.22	1.75	1.38	4.31		38.9474	38.9474			cyf_3	Cytochrome c-553 precursor
contig00572	B_02076	1629	1814	62	+	0.44	0.03	1.74	12.14		0	0				hypothetical protein
contig00306	B_00931	1382	1636	85	+	5.76	5.38	1.92	1.27		38.0952	38.0952			rpmA	50S ribosomal protein L27
contig00421	B_01576	54	272	73	+	3.54	2.3	4.36	3.75		0	0				hypothetical protein
contig00696	B_02332	632	1369	246	+	2.23	4.87	4.95	1.86		29.7959	32.6531				coenzyme A disulfide reductase
contig00139	B_00100	2762	3550	263	-	3.69	4.2	2.78	2.97		37.4046	24.8092				Cytochrome c
contig00392	B_01441	113	388	92	+	5.91	2.54	4.08	0.9		63.7363	63.7363			rplY_2	50S ribosomal protein L25
contig01121	B_02967	1284	1664	127	+	3.05	6.51	1.09	2.7		0	0				hypothetical protein
contig00349	B_01197	2154	3176	341	+	3.9	4.49	3.4	1.55		48.5294	52.0588			ilvC	Ketol-acid reductoisomerase
contig00421	B_01577	300	458	53	+	4.76	3.38	2.38	2.77		0	0				hypothetical protein
contig02737	B_03732	144	416	91	-	6.28	3.58	1.33	2.1		42.2222	42.2222			rpsO	30S ribosomal protein S15
contig13674	B_04519	22	312	97	-	5.11	3.22	3.57	1.12		67.7083	67.7083			rpsB_3	30S ribosomal protein S2
contig00080	B_00048	14501	14728	76	-	3.67	4.93	3.4	0.84		38.6667	38.6667			rpsP	30S ribosomal protein S16
contig00419	B_01575	3786	4007	74	-	6.71	0.89	0.57	4.48		0	0				hypothetical protein
contig00480	B_01798	860	1213	118	+	6.16	4.27	1.2	0.92		47.0085	47.0085			rpsF	30S ribosomal protein S6
contig00778	B_02488	1135	1503	123	+	3.87	3.75	2.08	2.69		87.7049	87.7049			cheY_5	Chemotaxis protein CheY
contig00989	B_02807	619	1686	356	-	5.69	2.49	3.1	1.03		25.3521	25.3521			prfA	Peptide chain release factor 1
contig19522	B_04616	62	202	47	+	3.34	1.54	2.37	4.48		0	0				hypothetical protein
contig01141	B_02992	65	1327	421	+	1.9	2.97	6.05	0.51		17.381	15.7143			secY	Protein translocase subunit SecY
contig01147	B_03003	1236	1658	141	-	3.61	1.33	4.08	2.3		39.2857	42.8571				hypothetical protein
contig00144	B_00121	7173	7352	60	-	2.84	2.77	1.88	3.51		61.0169	61.0169				3-oxoacyl-(acyl carrier protein) synthase II
contig00343	B_01154	2866	4518	551	-	4.16	3.24	1.81	1.75		46.5455	45.6364			rpsA_2	30S ribosomal protein S1
contig00291	B_00843	3133	3273	47	-	3.34	3.63	2.58	1.36		0	0			gcdB_1	Glutaconyl-CoA decarboxylase subunit beta
contig00205	B_00361	254	484	77	-	1.77	0.06	7	2.07		0	0				hypothetical protein
contig00144	B_00120	6343	7167	275	-	2.89	3.51	2.2	2.29		45.2555	45.2555			fabF_1	3-oxoacyl-[acyl-carrier-protein] synthase 2
contig09399	B_04381	68	382	105	+	0.71	8.52	0.96	0.55		49.0385	59.6154			nfuA	Fe/S biogenesis protein NfuA
contig00354	B_01229	364	531	56	-	2.07	3.43	1.52	3.53		0	67.2727			flaA_1	Flagellin A
contig00354	B_01230	509	1222	238	-	2.39	2.78	1.55	3.79		46.8354	46.8354			flaA_2	Flagellin A
contig01169	B_03026	918	2063	382	-	0.27	0.03	1.87	8.08		71.3911	71.3911				Putative outer membrane protein
contig01793	B_03470	1462	1569	36	-	1.52	8.32	0.41	0		0	0				hypothetical protein
contig00638	B_02232	141	377	79	+	4.74	1.99	1.3	2.02		0	34.6154				hypothetical protein
contig00696	B_02333	1369	2100	244	+	2.08	4	2.47	1.22		58.0247	58.0247				hypothetical protein
contig00653	B_02257	376	1233	286	-	0.92	7.52	0.6	0.67		15.0877	40.7018			soj_1	Sporulation initiation inhibitor protein Soj
contig06034	B_04199	122	364	81	+	1.26	3.73	4.31	0.39		0	0				hypothetical protein
contig00383	B_01400	2717	2953	79	-	3.1	3.66	1.55	1.29		0	0			argS_1	Arginine--tRNA ligase
contig01055	B_02911	902	1108	69	+	1.58	5.4	1.87	0.46		0	0				hypothetical protein
contig16513	B_04588	59	268	70	-	2.24	2.59	2.1	2.37		0	0			cyf_4	Cytochrome c-553 precursor
contig01167	B_03024	1277	1687	137	+	1.29	2.36	2.27	3.25		0	0				hypothetical protein
contig00276	B_00748	4550	4669	40	+	1.54	1.39	0.7	5.28		0	0				hypothetical protein
contig00470	B_01775	2800	3564	255	+	5.29	0.08	1.31	2.07		17.3228	17.3228				hypothetical protein
contig06346	B_04213	139	588	150	-	1.9	0.04	5.74	1.02		0	0				hypothetical protein
contig00902	B_02664	1986	2132	49	-	2.23	2.48	1.6	2.35		54.1667	54.1667				hypothetical protein
contig00268	B_00710	4903	5616	238	-	6.13	0.17	1.22	1.09		27.0042	32.0675			psaC	Photosystem I iron-sulfur center
contig00268	B_00711	5606	5905	100	-	5.16	0.26	1.17	1.97		39.3939	0				hypothetical protein
contig00989	B_02808	1714	1974	87	-	4.38	2.47	0.96	0.73		0	15.1163			rpsT	30S ribosomal protein S20
contig00339	B_01133	2088	3074	329	+	0.93	0.69	2.61	4.26		57.0122	59.4512				NMT1/THI5 like protein
contig00343	B_01152	687	1247	187	-	3.19	2.6	1.75	0.88		0	0			efp	Elongation factor P
contig00409	B_01533	2037	2648	204	-	1.33	2.51	3.75	0.69		47.7833	58.6207			rpoBC_5	Bifunctional DNA-directed RNA polymerase subunit beta-beta'
contig00504	B_01879	1178	1426	83	+	3.61	2.95	0.31	1.38		0	0				hypothetical protein
contig00480	B_01800	1796	2059	88	+	3.86	2.32	1.09	0.8		29.8851	43.6782			rpsR	30S ribosomal protein S18
contig03262	B_03868	166	1029	288	+	0.99	0.04	2.4	4.63		60.6272	53.6585			cirA_5	Colicin I receptor precursor
contig00276	B_00751	5443	5739	99	-	0.21	7.48	0.2	0.13		0	0			fldA_1	Flavodoxin
contig00208	B_00377	2374	2646	91	+	2.24	1.4	3.37	0.98		0	0				preprotein translocase subunit YajC
contig01602	B_03375	837	1520	228	-	4.17	1.64	1.51	0.61		79.7357	84.141			tcrA_3	Transcriptional regulatory protein TcrA
contig00696	B_02336	2519	2719	67	+	2.13	3.91	0.98	0.86		56.0606	56.0606				hypothetical protein
contig00291	B_00845	4475	5005	177	-	1.88	2.76	1.87	1.33		22.1591	22.1591				Methylmalonyl-CoA carboxyltransferase 1.3S subunit
contig00205	B_00360	37	294	86	-	1.19	0.02	5.64	0.96		0	0				hypothetical protein
contig00778	B_02489	2231	2626	132	-	2.57	2.91	0.85	1.44		0	0				hypothetical protein
contig00268	B_00707	3934	4194	87	-	6.64	0.12	0.26	0.66		29.0698	45.3488			cyc1	Cytochrome c-552 precursor
contig01404	B_03208	419	1423	335	+	2.83	3.78	0.18	0.72		38.024	50.5988			iaaH	Indole-3-acetyl-aspartic acid hydrolase
contig03048	B_03830	76	294	73	+	1.49	2.19	3.72	0.09		37.5	37.5			infA	Translation initiation factor IF-1
contig01126	B_02975	1875	2093	73	+	3.26	1.87	0.78	1.57		0	0				hypothetical protein
contig00235	B_00553	362	1996	545	-	0.95	4.29	1.74	0.49		44.3015	43.0147			groL	60 kDa chaperonin
contig00214	B_00428	3843	4424	194	-	2.69	1.47	1.05	2.16		34.715	34.715			infC	Translation initiation factor IF-3
contig00391	B_01436	1884	2036	51	-	2.94	2.26	1.41	0.75		0	0				hypothetical protein
contig00144	B_00122	7403	7600	66	-	1.96	2.23	1.09	2.03		92.3077	92.3077			fabF_2	3-oxoacyl-[acyl-carrier-protein] synthase 2
contig04052	B_03998	5	325	107	+	0.51	2.6	3.87	0.3		0	0				hypothetical protein
contig00409	B_01534	2662	4314	551	-	1.22	2.06	3.49	0.5		29.6364	29.8182			rpoBC_6	Bifunctional DNA-directed RNA polymerase subunit beta-beta'
contig00820	B_02564	997	1236	80	-	0.85	3.35	2.35	0.64		0	0				hypothetical protein
contig00871	B_02626	120	707	196	+	2.87	2.52	1.48	0.29		40.5128	40.5128				hypothetical protein
contig00301	B_00901	3732	4259	176	-	3.08	1.45	1.77	0.83		42.2857	41.1429			nusG	hypothetical protein
contig00268	B_00709	4359	4637	93	-	5.48	0.14	0.82	0.68		23.913	40.2174				hypothetical protein
contig00820	B_02567	2301	2528	76	+	1.16	2.74	1.35	1.84		38.6667	38.6667				hypothetical protein
contig05303	B_04141	77	685	203	-	1.87	2.78	0.8	1.63		32.1782	42.5743			cheA_2	Chemotaxis protein CheA
contig00228	B_00519	7280	7465	62	-	1.98	1.79	2.48	0.82		0	0				hypothetical protein
contig00276	B_00752	5681	5947	89	-	0.61	5.38	0.26	0.79		0	0			isiB_1	Flavodoxin
contig01404	B_03209	1570	1731	54	+	3.03	3.4	0.12	0.47		0	0			abgA	p-aminobenzoyl-glutamate hydrolase subunit A
contig00228	B_00518	7164	7271	36	+	2.85	1.6	2.01	0.53		0	0				hypothetical protein
contig00268	B_00702	1973	2074	34	-	5.83	0.19	0.58	0.38		0	0				hypothetical protein
contig00653	B_02258	1719	3068	450	-	1.7	3.41	1.35	0.52		45.657	43.2071			thiC	Phosphomethylpyrimidine synthase
contig00291	B_00846	4962	5987	342	-	1.74	2.57	1.29	1.37		39.0029	40.7625				Methylmalonyl-CoA carboxyltransferase 5S subunit
contig00080	B_00027	731	2377	549	-	1.02	1.7	1.73	2.51		50.5474	50.5474			flgE_2	Flagellar hook protein FlgE
contig00205	B_00364	1300	1653	118	+	1.78	0.81	1.59	2.75		0	0			cadC	Cadmium resistance transcriptional regulatory protein CadC
contig01284	B_03126	1529	1885	119	-	0.74	2.96	1.84	1.39		0	0				hypothetical protein
contig00351	B_01222	4863	5153	97	+	3.64	1.51	1.55	0.2		30.2083	30.2083			rplY_1	50S ribosomal protein L25
contig01169	B_03025	432	677	82	-	0	0.1	0.48	6.29		0	0				hypothetical protein
contig00594	B_02136	2084	2938	285	-	1.36	2.54	1.22	1.74		40.1408	34.8592			oprF	Outer membrane porin F precursor
contig01566	B_03349	794	1591	266	-	0.1	6.66	0.03	0.02		0	0			metE_2	5-methyltetrahydropteroyltriglutamate--homocysteine methyltransferase
contig00390	B_01429	728	2545	606	+	3.11	1.95	1.1	0.6		40.1653	40.9917			typA	GTP-binding protein TypA/BipA
contig06578	B_04235	23	346	108	-	0.38	0.39	0.69	5.3		48.5981	48.5981				hypothetical protein
contig00235	B_00554	2058	2315	86	-	1.42	4.58	0.44	0.3		52.9412	52.9412			groS	10 kDa chaperonin
contig00383	B_01402	4321	4557	79	-	2.32	2.16	0.48	1.77		26.9231	28.2051			tatA	Sec-independent protein translocase protein TatA
contig14033	B_04534	40	162	41	+	4.33	0.47	0.32	1.56		0	0				hypothetical protein
contig00409	B_01532	1163	2044	294	-	1.06	1.75	3.47	0.22		37.5427	32.4232			rpoBC_4	Bifunctional DNA-directed RNA polymerase subunit beta-beta'
contig02161	B_03592	9	1265	419	+	0.61	0.08	1.72	4.04		58.6124	56.6986			fyuA_3	Pesticin receptor precursor
contig00291	B_00844	3304	4422	373	-	1.51	2.35	1.51	1.02		0	0			gcdB_2	Glutaconyl-CoA decarboxylase subunit beta
contig00387	B_01417	2229	2813	195	+	2.44	2.1	1.07	0.78		27.8351	27.8351			clpP	ATP-dependent Clp protease proteolytic subunit
contig01258	B_03102	336	1601	422	-	2.94	2.31	0.37	0.77		38.4798	33.7292			purD	Phosphoribosylamine--glycine ligase
contig01915	B_03528	73	570	166	+	1.39	2.41	0.58	1.99		49.0909	49.0909			pal	Outer membrane protein P6 precursor
contig00387	B_01416	911	2212	434	+	2.31	1.8	1.35	0.88		49.6536	47.806			tig	Trigger factor
contig00797	B_02533	13	786	258	+	0.87	3.47	1.33	0.52		29.9611	33.8521			dapB	4-hydroxy-tetrahydrodipicolinate reductase
contig02133	B_03587	1245	1340	32	-	0.21	0.54	3.39	2		0	0				hypothetical protein
contig09234	B_04371	203	301	33	-	2.28	0.39	0.5	2.91		0	0				hypothetical protein
contig07091	B_04265	2	400	133	-	0.66	1.63	1.52	2.25		19.697	38.6364			aer_11	Aerotaxis receptor
contig00321	B_00996	934	1635	234	-	2.12	1.9	1.47	0.57		23.6052	23.6052				PBP superfamily domain protein
contig00740	B_02414	5	346	114	+	0.66	2.65	1.9	0.84		41.5929	41.5929			accA1	Acetyl-/propionyl-coenzyme A carboxylase alpha chain
contig00320	B_00992	3519	4058	180	+	1.24	0.2	1.65	2.93		40.2235	40.2235			nrfA_1	Cytochrome c-552 precursor
contig02987	B_03808	158	1075	306	-	1.44	2.88	0.94	0.66		36.0656	36.7213				SPFH domain / Band 7 family protein
contig00609	B_02175	1493	3250	586	+	0.69	1.71	3.1	0.39		6.15385	4.44444			glmS	Glutamine--fructose-6-phosphate aminotransferase [isomerizing]
contig00276	B_00745	1619	1996	126	+	0.7	2.97	1	1.16		30.4	30.4				hypothetical protein
contig00330	B_01067	4879	5256	126	+	1.29	2.8	0.69	1.01		0	0			accC_1	Biotin carboxylase
contig00427	B_01609	393	647	85	+	2.48	1.05	0.73	1.5		0	0			fdx	Ferredoxin
contig01055	B_02912	1721	2257	179	-	0.61	3.68	0.97	0.5		17.9775	18.5393			grpE	Protein GrpE
contig00203	B_00351	127	1272	382	+	0.69	1.39	0.66	2.96		21.5223	30.9711				flagellar hook-associated protein FlgL
contig00387	B_01418	2818	3333	172	+	2.25	0.99	2.09	0.37		14.6199	0			def1	Peptide deformylase 1
contig00406	B_01522	4105	4395	97	-	1.33	2	0.66	1.71		56.25	56.25			cheA_1	Chemotaxis protein CheA
contig01644	B_03400	914	1024	37	+	2.77	1.79	0.44	0.69		0	0				hypothetical protein
contig00419	B_01571	47	307	87	-	3.52	0.37	0.17	1.61		0	0				hypothetical protein
contig00988	B_02801	44	163	40	+	1.71	0.53	0.45	2.88		0	0				hypothetical protein
contig00741	B_02418	348	914	189	+	0.93	1.64	2.33	0.64		19.6809	13.2979			dapD	2,3,4,5-tetrahydropyridine-2,6-dicarboxylate N-succinyltransferase
contig00195	B_00325	6444	7202	253	-	1.21	3.15	0.88	0.3		14.2857	30.5556			accD	Acetyl-coenzyme A carboxylase carboxyl transferase subunit beta
contig04754	B_04082	497	736	80	-	2.13	1.14	1.14	1.11		0	0			rpoD_1	RNA polymerase sigma factor RpoD
contig00268	B_00713	6147	6443	99	-	3.64	0.09	0.53	1.22		0	0				hypothetical protein
contig00289	B_00828	731	1357	209	+	0.36	0.03	1.33	3.74		43.2692	57.6923				Putative multidrug export ATP-binding/permease protein
contig00364	B_01288	4720	5001	94	-	0.58	2.26	1.2	1.42		0	0				hypothetical protein
contig00391	B_01438	2337	2468	44	-	2.02	1.16	1.38	0.87		0	0			ndk_2	Nucleoside diphosphate kinase
contig05154	B_04128	72	374	101	+	1.21	0.21	2.44	1.57		70	70			idiA	Iron deficiency-induced protein A precursor
contig00450	B_01709	2297	2791	165	-	1.6	1.12	1.79	0.85		48.7805	43.2927			frr	Ribosome-recycling factor
contig00285	B_00807	86	205	40	+	0.34	1.76	1.97	1.28		0	0				hypothetical protein
contig00268	B_00703	2116	2412	99	-	3.78	0.11	0.94	0.51		31.6327	31.6327				hypothetical protein
contig01136	B_02988	11	430	140	-	1.26	2.14	0.48	1.45		53.2374	52.518			cfiA	2-oxoglutarate carboxylase large subunit
contig00696	B_02335	2380	2550	57	+	1.43	2.32	1.23	0.34		0	0				hypothetical protein
contig00205	B_00363	1092	1295	68	+	1.5	1.13	1.18	1.5		0	0				hypothetical protein
contig00383	B_01399	2598	2717	40	-	0.85	2.3	1.52	0.64		0	0				hypothetical protein
contig00543	B_01997	1623	2309	229	-	2.73	1.36	0.88	0.33		0	0			lolD_2	Lipoprotein-releasing system ATP-binding protein LolD
contig00080	B_00046	13705	14238	178	-	1.75	1.84	1.02	0.57		0	0			rimM	Ribosome maturation factor RimM
contig00629	B_02221	297	512	72	-	1.61	2.04	0.73	0.8		46.4789	46.4789				hypothetical protein
contig00292	B_00853	4222	4647	142	+	2.06	1.44	0.64	0.98		0	0				translation initiation factor IF-2
contig00330	B_01066	4402	4866	155	+	1.23	2.1	1.01	0.74		61.6883	61.6883			accB	Biotin carboxyl carrier protein of acetyl-CoA carboxylase
contig00450	B_01708	1620	2228	203	-	1.74	1.02	1.85	0.47		18.8119	18.8119			pyrE	Orotate phosphoribosyltransferase
contig00357	B_01250	3356	3460	35	+	0.78	2.14	1.97	0.18		0	0				hypothetical protein
contig00224	B_00496	3462	3908	149	+	1.37	0.73	1.04	1.88		44.5946	49.3243			gpt	Xanthine phosphoribosyltransferase
contig00214	B_00431	6881	7630	250	-	1.09	1.86	0.7	1.35		43.3735	43.3735				hypothetical protein
contig00383	B_01401	3040	4305	422	-	1.67	1.81	0.71	0.81		22.0903	19.4774			argS_2	Arginine--tRNA ligase
contig00144	B_00117	3913	4905	331	-	1.21	1.03	1.75	1		41.8182	39.0909			pheS	Phenylalanine--tRNA ligase alpha subunit
contig00268	B_00705	3031	3312	94	-	3.62	0.18	0.78	0.41		0	35.4839			ndhI_2	NAD(P)H-quinone oxidoreductase subunit I, chloroplastic
contig00278	B_00767	1291	1773	161	-	0.59	3.34	0.7	0.36		0	0			ccsA_1	Cytochrome c biogenesis protein CcsA
contig00519	B_01932	1724	2842	373	-	0.2	0.02	1.72	3.05		37.6344	39.7849				Long-chain-fatty-acid--AMP ligase FadD30
contig01126	B_02974	1202	1924	241	+	2.7	1.2	0.25	0.82		0	0				hypothetical protein
contig00388	B_01425	2102	2635	178	-	1.94	1.1	1.04	0.89		0	0			pgsA	CDP-diacylglycerol--glycerol-3-phosphate 3-phosphatidyltransferase
contig00409	B_01530	24	608	195	-	0.97	1.83	2.01	0.16		24.2268	18.0412			rpoBC_2	Bifunctional DNA-directed RNA polymerase subunit beta-beta'
contig00195	B_00316	360	1994	545	-	1.39	1.74	0.81	1.01		32.7206	36.5809			ftsH	ATP-dependent zinc metalloprotease FtsH
contig00413	B_01550	3548	4396	283	+	0.79	2.88	0.99	0.29		0	0			msrA	Peptide methionine sulfoxide reductase MsrA
contig01456	B_03263	1121	1441	107	+	0.06	0.06	1.6	3.21		61.3208	61.3208				hypothetical protein
contig00380	B_01376	110	1270	387	+	1.42	0.84	1.58	1.08		0	6.21762				hypothetical protein
contig00392	B_01449	3822	4565	248	-	1.07	1.58	1.71	0.56		42.915	42.915				Nitronate monooxygenase
contig01333	B_03158	294	1739	482	-	1.01	1.83	0.84	1.21		62.3701	62.3701			guaB	Inosine-5'-monophosphate dehydrogenase
contig00450	B_01711	3773	4120	116	-	2.17	1.65	0.34	0.71		43.4783	43.4783			secG	Protein-export membrane protein SecG
contig00320	B_00986	269	412	48	+	3.13	0.18	0.61	0.93		0	0				4Fe-4S binding domain protein
contig00572	B_02077	1816	1929	38	+	0.72	0	0.26	3.87		75.6757	75.6757				hypothetical protein
contig00268	B_00712	5902	6186	95	-	2.93	0.16	0.98	0.74		47.8723	47.8723				hypothetical protein
contig00184	B_00271	7130	7321	64	-	1.28	1.33	0.79	1.39		50.7937	53.9683				hypothetical protein
contig00334	B_01091	317	808	164	+	2.03	2.1	0.58	0.08		22.0859	22.0859				Helix-turn-helix domain protein
contig00422	B_01582	187	894	236	-	1.18	1.67	0.79	1.13		25.5319	40.8511			pyrH	Uridylate kinase
contig00410	B_01537	2233	3330	366	+	2.19	0.24	1.18	1.14		41.9178	41.9178				Transglutaminase-like superfamily protein
contig00268	B_00706	3514	3924	137	-	3.57	0.12	0.58	0.46		0	0				quinol dehydrogenase membrane component
contig00993	B_02810	34	1221	396	-	0.7	2.97	0.16	0.82		62.5316	64.557			hcp	Hydroxylamine reductase
contig00080	B_00047	14243	14485	81	-	1.93	1.66	0.97	0.08		0	0				hypothetical protein
contig00276	B_00750	4953	5405	151	+	1.03	2.07	0.73	0.8		64	50.6667			fur_1	Ferric uptake regulation protein
contig01440	B_03240	92	247	52	+	1.97	0.74	1.39	0.49		52.9412	52.9412			rho_1	hypothetical protein
contig00292	B_00854	4707	5945	413	+	1.76	1.2	0.93	0.69		24.2718	26.2136			infB_1	Translation initiation factor IF-2
contig00080	B_00026	27	683	219	-	1.39	1.09	0.99	1.1		47.2477	47.2477			flgE_1	Flagellar hook protein FlgE
contig00696	B_02334	2075	2251	59	+	1.62	1.84	1	0.11		0	0				hypothetical protein
contig00406	B_01520	2570	3256	229	-	1.57	1.18	0.83	0.97		22.3684	28.0702			cheD	Chemoreceptor glutamine deamidase CheD
contig00269	B_00722	5613	5810	66	+	1.03	2.32	0.79	0.39		0	0			clpX_2	ATP-dependent Clp protease ATP-binding subunit ClpX
contig00359	B_01254	1356	1505	50	+	1.09	2.26	0.85	0.26		0	0				NifU-like domain protein
contig01644	B_03399	241	903	221	+	1.44	1.3	1.07	0.6		28.1818	32.2727			cbf2	Putative peptidyl-prolyl cis-trans isomerase Cbf2 precursor
contig00301	B_00896	808	1173	122	-	1.28	1.24	1.46	0.42		49.5868	49.5868			rpoBC_1	Bifunctional DNA-directed RNA polymerase subunit beta-beta'
contig00357	B_01249	1992	3320	443	+	0.96	1.72	1.07	0.64		36.8778	36.4253			purB	Adenylosuccinate lyase
contig00278	B_00768	1715	3790	692	-	0.87	2.22	0.98	0.3		15.3401	16.6425			ccsA_2	Cytochrome c biogenesis protein CcsA
contig00289	B_00829	1347	3110	588	+	0.54	0.11	1.51	2.13		21.4651	24.3612				Putative multidrug export ATP-binding/permease protein
contig00334	B_01098	3782	4027	82	-	1.58	1.19	0.72	0.78		25.9259	35.8025				phosphoribosylformylglycinamidine synthase subunit PurS
contig00278	B_00766	1037	1294	86	-	0.63	2.99	0.57	0.07		0	0				hypothetical protein
contig00827	B_02571	2261	2497	79	+	1.81	1.37	0.68	0.4		26.9231	0			tyrS_1	Tyrosine--tRNA ligase
contig00276	B_00746	1989	2342	118	+	0.29	2.25	0.69	1.02		76.0684	76.0684				hypothetical protein
contig00282	B_00787	2495	3031	179	-	0.95	0.98	0.9	1.42		50.5618	46.0674			tpx	putative thiol peroxidase
contig00599	B_02145	1745	3097	451	-	0.51	0.03	1.58	2.11		42.2222	46.6667			irpA	Iron-regulated protein A precursor
contig09538	B_04388	100	390	97	+	0.84	0.35	1.14	1.9		0	46.875				ACT domain protein
contig02866	B_03774	370	753	128	-	0.27	3.55	0.11	0.3		23.622	31.4961				hypothetical protein
contig00740	B_02416	1093	2547	485	+	1.83	1.2	0.8	0.39		22.7273	25.4132			cshA	DEAD-box ATP-dependent RNA helicase CshA
contig00276	B_00744	1352	1615	88	+	0.85	2.2	0.65	0.51		22.9885	14.9425				hypothetical protein
contig00165	B_00191	3227	3976	250	+	1.44	1.31	1.29	0.15		35.743	53.4137				molybdopterin biosynthesis-like protein MoeZ
contig01644	B_03398	93	290	66	+	2.27	1.45	0.47	0		0	0				hypothetical protein
contig00306	B_00929	564	947	128	+	1.27	1.15	1.11	0.65		25.1969	25.1969			yabJ_1	Enamine/imine deaminase
contig00185	B_00276	35	481	149	+	0.87	1.64	0.94	0.73		0	0			mreB_1	Rod shape-determining protein MreB
contig00269	B_00719	3780	4223	148	+	1.42	1.44	0.63	0.64		14.2857	21.0884			fabZ	3-hydroxyacyl-[acyl-carrier-protein] dehydratase FabZ
contig00335	B_01106	1814	2200	129	+	1.74	0.82	0.77	0.79		56.25	56.25			nlr	Neelaredoxin
contig04670	B_04075	335	769	145	-	0.94	1.04	0.91	1.23		59.7222	59.7222			guaA_2	GMP synthase [glutamine-hydrolyzing]
contig13257	B_04509	86	322	79	+	0.17	0.3	0.5	3.14		0	0				hypothetical protein
contig00409	B_01531	676	1206	177	-	0.92	1.46	1.55	0.18		43.75	39.7727			rpoBC_3	Bifunctional DNA-directed RNA polymerase subunit beta-beta'
contig00302	B_00910	2665	3069	135	+	1.06	1.76	1.09	0.19		17.9104	17.9104			perR_1	Peroxide operon regulator
contig00268	B_00708	4223	4369	49	-	2.78	0.04	0.7	0.52		0	0				hypothetical protein
contig00341	B_01148	3609	4373	255	-	0.45	2.43	0.99	0.17		29.9213	40.5512			htpG_3	Chaperone protein HtpG
contig01488	B_03282	1207	1569	121	-	1.96	0.74	0.85	0.47		0	0			fabH	3-oxoacyl-[acyl-carrier-protein] synthase 3
contig02793	B_03748	67	405	113	-	0.9	1.98	0.35	0.79		37.5	27.6786				hypothetical protein
contig00341	B_01147	2455	3477	341	-	0.74	2.49	0.62	0.13		24.4118	28.5294			htpG_2	Chaperone protein HtpG
contig00431	B_01622	1485	1988	168	+	1.21	1.82	0.85	0.08		33.5329	33.5329			azr	FMN-dependent NADPH-azoreductase
contig14797	B_04554	50	313	88	+	0.08	0.39	0.3	3.18		0	0				hypothetical protein
contig00350	B_01210	4366	4473	36	+	1.52	1.25	0.46	0.71		0	0				hypothetical protein
contig01267	B_03112	1082	1843	254	-	1.52	1.22	0.54	0.65		16.2055	21.7391			infB_2	Translation initiation factor IF-2
contig01524	B_03316	591	1085	165	+	0.78	1.8	0.94	0.39		0	0			nrdB_2	Ribonucleoside-diphosphate reductase subunit beta
contig00320	B_00988	1387	1773	129	+	2.95	0.16	0.32	0.44		37.5	37.5				NapD protein
contig01274	B_03119	1716	1865	50	-	1.09	0.6	0.52	1.66		0	0				hypothetical protein
contig00231	B_00540	1406	3301	632	+	0.2	0.04	1.33	2.29		14.1046	16.9572			actP_1	Cation/acetate symporter ActP
contig00902	B_02665	2432	2527	32	-	1.07	0.87	0.72	1.2		64.5161	64.5161				hypothetical protein
contig01549	B_03332	7	144	46	+	1.78	0.37	0.46	1.25		0	0				hypothetical protein
contig02617	B_03702	429	623	65	+	0.21	3.02	0.53	0.1		0	0				dihydrolipoamide dehydrogenase
contig00180	B_00247	994	1632	213	+	0.35	0.4	2.23	0.86		0	0				hypothetical protein
contig00185	B_00277	459	800	114	+	1.01	1.7	0.33	0.78		71.6814	78.7611			mreB_2	Rod shape-determining protein MreB
contig00220	B_00478	6647	7660	338	+	0.04	3.53	0.06	0.19		9.19881	0			metE_1	5-methyltetrahydropteroyltriglutamate--homocysteine methyltransferase
contig00230	B_00532	4236	4565	110	+	0.8	1.57	0.64	0.81		80.7339	80.7339			aroQ	3-dehydroquinate dehydratase
contig01079	B_02936	408	1244	279	+	0.32	2.91	0.29	0.3		14.0288	8.63309			sufB	FeS cluster assembly protein SufB
contig00740	B_02415	399	875	159	+	0.94	1.95	0.32	0.6		16.4557	16.4557			accC_3	Biotin carboxylase
contig01524	B_03315	133	543	137	+	0.74	1.75	0.75	0.56		0	0			nrdB_1	Ribonucleoside-diphosphate reductase subunit beta
contig01440	B_03241	304	582	93	+	1.17	0.87	1.4	0.34		52.1739	52.1739			rho_2	hypothetical protein
contig00195	B_00326	7342	8553	404	-	0.65	2.11	0.81	0.19		46.6501	43.6725			metK	S-adenosylmethionine synthase
contig00266	B_00695	5662	5781	40	-	1.71	1.02	0.86	0.16		0	0				hypothetical protein
contig00763	B_02461	1416	2012	199	+	0.65	2.05	0.51	0.54		36.3636	30.8081			tsaA_2	putative peroxiredoxin
contig02009	B_03558	838	1299	154	+	1.06	1.24	0.71	0.74		21.5686	28.7582				Aspartate aminotransferase
contig04759	B_04083	146	496	117	+	0.7	0.65	1.2	1.2		24.1379	24.1379				hypothetical protein
contig00327	B_01044	1147	2508	454	-	0.49	1.06	0.55	1.62		19.426	13.6865			fliD	Flagellar hook-associated protein 2
contig00517	B_01918	89	808	240	-	1.64	0.88	0.75	0.45		43.9331	47.2803				Putative zinc ribbon domain protein
contig01079	B_02937	1358	2017	220	+	0.28	2.62	0.36	0.46		27.3973	37.8995			sufC	putative ATP-dependent transporter SufC
contig00388	B_01426	2639	3418	260	-	0.76	1.22	1.27	0.46		24.7104	27.7992			fabL	Enoyl-[acyl-carrier-protein] reductase [NADPH] FabL
contig00348	B_01192	2693	3472	260	-	0.63	2.05	0.51	0.49		22.3938	22.3938			thiG	Thiazole synthase
contig02793	B_03749	416	661	82	-	0.41	2.18	0.46	0.62		46.9136	69.1358				hypothetical protein
contig04670	B_04074	147	380	78	+	0.78	1.56	0.92	0.41		0	0				hypothetical protein
contig00235	B_00565	6813	7337	175	-	0.89	0.9	0.49	1.38		58.6207	54.023			cheW	Chemotaxis protein CheW
contig00364	B_01284	884	1792	303	+	0.98	1.41	0.33	0.94		65.5629	65.5629			cheV	Chemotaxis protein CheV
contig00613	B_02184	115	816	234	+	0.87	1.25	0.4	1.14		31.7597	34.3348			ahpC	Alkyl hydroperoxide reductase subunit C
contig00283	B_00802	4846	5016	57	-	2.63	0.34	0.69	0		0	0			rnpA	Ribonuclease P protein component
contig00329	B_01056	4672	5295	208	-	1.11	0.03	0.33	2.17		36.715	36.715				2-hydroxyglutaryl-CoA dehydratase, D-component
contig00594	B_02137	2965	3114	50	-	1.36	0.98	0.52	0.77		0	0				hypothetical protein
contig00216	B_00433	527	2200	558	-	0.1	0.29	3.07	0.16		6.28366	0			mdtC_1	Multidrug resistance protein MdtC
contig00268	B_00699	1155	1547	131	-	1.81	0.08	1	0.73		0	0				hypothetical protein
contig03564	B_03924	16	942	309	+	0.53	1.41	0.61	1.05		0	13.3117			gatA_2	Glutamyl-tRNA(Gln) amidotransferase subunit A
contig03015	B_03819	18	275	86	-	0.79	1.06	0.57	1.18		48.2353	48.2353				hypothetical protein
contig00080	B_00050	15680	16168	163	-	1.5	1.22	0.25	0.62		0	0			ffh_2	Signal recognition particle protein
contig00269	B_00724	6272	6556	95	+	1.29	1.5	0.26	0.54		36.1702	36.1702			mreB_3	Rod shape-determining protein MreB
contig04975	B_04104	38	739	234	+	0.84	2.09	0.5	0.16		0	0			hrcA	Heat-inducible transcription repressor HrcA
contig00327	B_01042	693	944	84	-	0.81	1.11	0.6	1.06		0	0				flagellar protein FliS
contig00283	B_00800	4193	4522	110	-	1.48	0.91	0.79	0.4		0	0				hypothetical protein
contig00195	B_00315	88	300	71	-	1.92	1.02	0.35	0.27		0	0				hypothetical protein
contig00617	B_02204	400	1224	275	-	1.13	0.62	0.54	1.27		47.0803	42.7007				HDOD domain protein
contig01456	B_03261	308	463	52	+	0	0.04	0.69	2.82		0	0				hypothetical protein
contig00301	B_00895	117	428	104	+	1.18	0.98	1.07	0.31		0	0				hypothetical protein
contig00602	B_02151	1060	2952	631	-	0.12	0.12	1.53	1.77		41.2698	43.3333			mcl2_1	(3S)-malyl-CoA thioesterase
contig00154	B_00167	3873	5492	540	+	1.47	0.92	0.62	0.51		20.5937	24.6753			pyrG	CTP synthase
contig02928	B_03801	23	667	215	+	1.14	1.35	0.55	0.47		26.6355	37.8505			tyrS_3	Tyrosine--tRNA ligase
contig00921	B_02693	545	1198	218	+	2.15	0.11	0.36	0.87		24.8848	24.424				hypothetical protein
contig00484	B_01809	1485	2312	276	+	1.03	0.59	1.14	0.71		37.4545	37.4545			fabI	Enoyl-[acyl-carrier-protein] reductase [NADH] FabI
contig00313	B_00961	1757	2257	167	+	0.73	1.83	0.67	0.23		44.5783	35.5422			ilvH	Acetolactate synthase isozyme 3 small subunit
contig00445	B_01688	2273	2539	89	+	0.69	0.29	0.62	1.86		0	0				hypothetical protein
contig00519	B_01931	1392	1742	117	-	0.06	0	1.27	2.12		0	0				hypothetical protein
contig00519	B_01933	2964	3473	170	-	0.24	0.04	1.19	1.98		30.1775	35.503				Long-chain-fatty-acid--AMP ligase FadD29
contig00394	B_01453	1641	2573	311	-	1.79	0.52	0.73	0.39		34.8387	43.5484			pyrB_1	Aspartate carbamoyltransferase
contig00406	B_01521	3253	4098	282	-	1.25	1.2	0.51	0.47		29.5374	23.1317			cheR	Chemotaxis protein methyltransferase
contig00144	B_00114	697	1584	296	-	1.03	1.28	0.62	0.49		0	9.83051			aroA1	3-phosphoshikimate 1-carboxyvinyltransferase 1
contig00184	B_00269	5523	6443	307	-	1.06	1.57	0.58	0.21		16.0131	25.4902			ppaC	Manganese-dependent inorganic pyrophosphatase
contig00908	B_02674	1157	2281	375	+	0.69	0.4	0.74	1.59		68.984	65.2406			braC	Leucine-, isoleucine-, valine-, threonine-, and alanine-binding protein precursor
contig01435	B_03234	99	401	101	+	1.01	0.63	0.52	1.26		32	0			moaE	Molybdopterin synthase catalytic subunit
contig03587	B_03927	144	911	256	+	0.93	1.48	0.46	0.55		43.1373	48.2353			prs	Ribose-phosphate pyrophosphokinase
contig00270	B_00728	2336	2584	83	-	0.57	1.1	0.59	1.15		0	0			argG_3	Argininosuccinate synthase
contig00967	B_02764	581	2347	589	+	1.27	1.18	0.35	0.6		24.3197	25.1701			aspS	Aspartate--tRNA ligase
contig00080	B_00039	10828	11199	124	-	1.42	0.84	0.63	0.51		39.8374	59.3496			cheY_1	hypothetical protein
contig00261	B_00662	193	3102	970	+	0.87	0.94	0.85	0.73		40.4541	41.6925			carB	Carbamoyl-phosphate synthase large chain
contig03376	B_03892	23	502	160	+	1.15	1.05	0.54	0.64		30.1887	30.1887			guaA_1	GMP synthase [glutamine-hydrolyzing]
contig00836	B_02589	673	1668	332	-	0.45	0.77	0.97	1.19		22.9607	26.284			purM	Phosphoribosylformylglycinamidine cyclo-ligase
contig00797	B_02534	874	1533	220	+	0.49	1.81	0.81	0.26		21.0046	26.484			purF_1	Amidophosphoribosyltransferase precursor
contig00874	B_02636	849	1358	170	-	0.92	1.71	0.38	0.34		42.0118	42.0118			ppiB	Peptidyl-prolyl cis-trans isomerase B
contig00144	B_00119	5351	6295	315	-	1.29	1.2	0.39	0.44		24.8408	36.6242			accA	Acetyl-coenzyme A carboxylase carboxyl transferase subunit alpha
contig00327	B_01043	895	1050	52	-	1.31	0.41	0.5	1.1		0	0				flagellar protein FliS
contig01128	B_02978	835	1155	107	+	0.63	0.87	0.99	0.83		0	0				hypothetical protein
contig00301	B_00902	4268	4450	61	-	2.01	0.8	0.4	0.1		0	0				preprotein translocase subunit SecE
contig00270	B_00727	2029	2343	105	-	0.71	1.21	0.65	0.73		28.8462	28.8462			argG_2	Argininosuccinate synthase
contig00276	B_00747	2352	4466	705	+	0.64	1.62	0.6	0.43		3.55114	3.55114			ctpV	putative copper-exporting P-type ATPase V
contig00269	B_00721	5037	5228	64	+	0.43	1.73	0.41	0.7		0	0			clpX_1	ATP-dependent Clp protease ATP-binding subunit ClpX
contig00180	B_00249	2393	2845	151	+	0.63	0.62	1.14	0.88		40	57.3333			alaC_2	Glutamate-pyruvate aminotransferase AlaC
contig00445	B_01689	2648	2785	46	+	1.63	0.65	0.43	0.56		0	0				hypothetical protein
contig01064	B_02917	786	1703	306	+	0.66	1.23	1.12	0.25		21.9672	28.5246			yhbU	putative protease YhbU precursor
contig00320	B_00993	4016	4921	302	+	1.23	0.27	0.65	1.11		39.9329	49.3289			nrfA_2	Cytochrome c-552 precursor
contig01149	B_03006	1224	1976	251	-	0.62	0.91	0.68	1.04		0	11.6			ycfH	putative deoxyribonuclease YcfH
contig00214	B_00429	4421	6088	556	-	1.17	0.95	0.3	0.82		21.4414	26.3063			thrZ	Threonine--tRNA ligase 2
contig00080	B_00036	8938	9624	229	-	0.59	0.74	0.8	1.08		0	0			flgG_1	Flagellar basal-body rod protein FlgG
contig00320	B_00987	413	1312	300	+	2.51	0.1	0.22	0.34		35.1171	47.4916				hypothetical protein
contig00202	B_00344	3862	5043	394	+	0.71	1.25	0.38	0.82		25.1908	30.2799			aroH	Phospho-2-dehydro-3-deoxyheptonate aldolase
contig00216	B_00434	2293	3651	453	-	0.09	0.33	2.57	0.17		11.5044	18.5841			acrF	Multidrug export protein AcrF
contig00080	B_00030	4713	5000	96	-	0.71	0.58	0.34	1.52		0	0			fliN_1	Flagellar motor switch protein FliN
contig00362	B_01276	1794	1898	35	+	0.59	0.67	0.61	1.28		0	0				hypothetical protein
contig00269	B_00723	5954	6262	103	+	0.86	1.34	0.38	0.56		0	0			clpX_3	ATP-dependent Clp protease ATP-binding subunit ClpX
contig01549	B_03333	132	365	78	+	1.66	0.3	0.34	0.82		0	0			aer_9	Aerotaxis receptor
contig00874	B_02635	716	817	34	-	1.01	1.2	0.72	0.19		0	0				hypothetical protein
contig00725	B_02395	1513	2547	345	-	0.98	0.93	0.92	0.28		29.3605	22.093			bamA	Outer membrane protein assembly factor BamA precursor
contig00394	B_01450	119	304	62	+	2.42	0.07	0.11	0.51		0	0				putative hydrolase
contig03074	B_03833	872	1090	73	+	0.75	0.7	0.6	1.05		33.3333	33.3333			lysS_2	Lysine--tRNA ligase
contig00289	B_00827	84	668	195	+	0.35	0.05	1.06	1.63		18.5567	18.5567				putative multidrug transporter membrane\ATP-binding components
contig00334	B_01097	3105	3779	225	-	1.15	0.92	0.51	0.51		57.5893	53.125			purQ	Phosphoribosylformylglycinamidine synthase 1
contig00359	B_01253	1226	1339	38	+	0.36	1.69	1.04	0		0	0				hypothetical protein
contig01274	B_03116	535	996	154	-	1.15	0.26	0.28	1.4		0	0			flgC	Flagellar basal-body rod protein FlgC
contig00779	B_02491	1155	1958	268	-	0.58	1.69	0.48	0.33		0	8.33333			lipA	Lipoyl synthase
contig01234	B_03074	9	323	105	+	0.84	1.48	0.45	0.3		50.9615	43.2692			leuB_1	3-isopropylmalate dehydrogenase
contig00154	B_00165	2388	3425	346	+	0.37	0.2	1.03	1.45		25.2174	28.9855				4Fe-4S binding domain protein
contig00670	B_02286	599	1033	145	-	0.8	2.12	0.09	0.04		0	0				6-N-hydroxylaminopurine resistance protein
contig00426	B_01602	11	1486	492	-	0.83	0.72	0.65	0.84		16.2933	29.7352			gyrA_1	DNA gyrase subunit A
contig00670	B_02287	1170	1295	42	-	0.81	2.03	0.04	0.15		0	0				hypothetical protein
contig00741	B_02422	2137	2556	140	+	1.6	1.08	0.16	0.18		0	0			slyD_1	FKBP-type peptidyl-prolyl cis-trans isomerase SlyD
contig00548	B_02006	1663	2133	157	+	0.91	1.3	0.36	0.45		69.8718	69.8718			ribH	6,7-dimethyl-8-ribityllumazine synthase
contig00080	B_00038	10423	10788	122	-	0.78	1.08	0.47	0.68		0	0				hypothetical protein
contig00450	B_01710	2811	3755	315	-	1.12	0.55	0.92	0.42		0	0			pgaB	Poly-beta-1,6-N-acetyl-D-glucosamine N-deacetylase precursor
contig00145	B_00135	6350	7687	446	-	0.24	0.03	0.98	1.76		29.4382	31.9101			ppsE_2	Phthiocerol synthesis polyketide synthase type I PpsE
contig00205	B_00367	3479	3832	118	+	0.86	0.72	0.66	0.75		0	0			pacS	putative copper-transporting ATPase PacS
contig00364	B_01287	3448	4719	424	-	0.51	1.09	0.69	0.7		0	0				hypothetical protein
contig00519	B_01930	1183	1386	68	-	0.2	0	1.01	1.78		62.6866	62.6866			mas	Mycocerosic acid synthase
contig00558	B_02039	381	1757	459	-	0.78	0.65	1.11	0.44		34.7162	35.3712			gltD_1	Glutamate synthase [NADPH] small chain
contig00632	B_02226	2264	2569	102	+	0.27	0.94	0.96	0.81		0	0				Putative F0F1-ATPase subunit (ATPase_gene1)
contig00377	B_01359	2242	2730	163	+	0.37	1.24	0.66	0.7		18.5185	0			tkt	Transketolase
contig00211	B_00405	3766	4329	188	+	0.18	0.38	0.14	2.26		53.4759	53.4759			yraA	Putative cysteine protease YraA
contig00306	B_00932	1712	2683	324	+	0.88	0.83	0.88	0.37		14.8607	11.7647			obg	GTPase Obg
contig00327	B_01041	445	717	91	-	0.6	0.96	0.63	0.77		0	0				hypothetical protein
contig01065	B_02920	328	606	93	+	0.66	1.3	0.86	0.14		0	0				hypothetical protein
contig00205	B_00366	2098	2871	258	+	0.63	0.67	0.59	1.06		14.0078	0			copA_2	Copper-exporting P-type ATPase A
contig00797	B_02535	1664	2215	184	+	0.48	1.37	0.79	0.31		17.4863	17.4863			purF_2	Amidophosphoribosyltransferase precursor
contig00276	B_00749	4659	4868	70	+	0.19	1.31	0.35	1.09		0	0				hypothetical protein
contig00080	B_00029	3956	4702	249	-	0.49	0.76	0.44	1.25		18.5484	30.6452				flagellar basal body rod modification protein
contig00144	B_00116	2750	3916	389	-	1.06	0.94	0.63	0.31		27.8351	34.2784			pheT_2	Phenylalanine--tRNA ligase beta subunit
contig00211	B_00404	3533	3754	74	+	0.37	0.43	0.42	1.72		0	0				hypothetical protein
contig00139	B_00099	2100	2495	132	-	0.87	0.61	0.48	0.96		33.5878	45.0382				hypothetical protein
contig00320	B_00989	1775	2284	170	+	2.44	0.07	0.07	0.34		31.9527	31.9527			aer_2	Aerotaxis receptor
contig00154	B_00166	3416	3772	119	+	0.34	0.14	1.04	1.39		0	0				Ubp3 associated protein Bre5
contig00270	B_00726	1346	2017	224	-	0.73	1.08	0.31	0.79		45.7399	38.1166			argG_1	Argininosuccinate synthase
contig00558	B_02041	2546	3499	318	-	0.92	0.62	0.67	0.7		34.7003	46.0568			gltB_2	Glutamate synthase [NADPH] large chain precursor
contig04411	B_04045	444	638	65	-	1.57	0.92	0.2	0.2		40.625	0			metG_3	Methionine--tRNA ligase
contig00750	B_02444	1722	2057	112	+	0.49	1.08	0.47	0.85		0	20.7207			ispG_1	4-hydroxy-3-methylbut-2-en-1-yl diphosphate synthase
contig00366	B_01296	4109	4888	260	-	0.44	1.26	0.96	0.2		21.6216	27.4131			yxeM	putative amino-acid-binding protein YxeM precursor
contig00670	B_02285	65	538	158	-	1.12	1.68	0.02	0.04		0	0				Pyridoxamine 5'-phosphate oxidase
contig00195	B_00321	4971	5327	119	-	0.46	0.68	1.07	0.64		0	0			dksA_1	RNA polymerase-binding transcription factor DksA
contig00292	B_00852	3953	4132	60	+	0.79	1.07	0.55	0.43		0	0				hypothetical protein
contig00836	B_02590	1851	2405	185	+	0.59	1.35	0.63	0.27		65.7609	80.4348			speE	Spermidine synthase
contig02778	B_03744	881	1111	77	-	0.27	0.06	1.19	1.32		0	0				muropeptide transporter
contig00627	B_02207	51	266	72	-	0.66	1.33	0.3	0.53		50.7042	50.7042			adk_2	Adenylate kinase
contig02399	B_03663	40	1197	386	-	0.83	0.46	0.69	0.84		29.0909	31.6883			gltB_4	Glutamate synthase [NADPH] large chain precursor
contig00334	B_01099	4176	4754	193	-	0.95	0.87	0.53	0.46		48.9583	44.7917			purC	Phosphoribosylaminoimidazole-succinocarboxamide synthase
contig00377	B_01358	1115	2044	310	+	0.7	1.18	0.5	0.43		18.7702	18.7702			tktB	Transketolase 2
contig04018	B_03990	302	559	86	+	0.24	0	1.39	1.18		0	0				hypothetical protein
contig00406	B_01519	1477	2559	361	-	1.22	0.63	0.4	0.55		25	21.1111			cheB	Chemotaxis response regulator protein-glutamate methylesterase
contig15600	B_04571	130	279	50	+	0.55	0.17	0.29	1.79		0	0				hypothetical protein
contig00908	B_02675	2290	2490	67	+	0.1	0.54	0.44	1.71		0	0			livH_1	High-affinity branched-chain amino acid transport system permease protein LivH
contig00452	B_01715	1521	3260	580	-	1.1	0.53	0.65	0.5		33.6788	28.6701			gyrB_2	DNA gyrase subunit B
contig00445	B_01687	1542	2273	244	+	0.83	0.61	0.43	0.91		53.4979	38.6831			asd_2	Aspartate-semialdehyde dehydrogenase
contig00080	B_00028	2482	3945	488	-	0.53	0.72	0.41	1.11		0	10.4723			flgE_3	Flagellar hook protein FlgE
contig00268	B_00697	142	669	176	-	1.97	0.06	0.56	0.18		36.5714	20.5714				DNA-binding transcriptional activator YeiL
contig01128	B_02976	238	480	81	+	0.5	0.45	1.11	0.71		0	0			yceI_2	Protein YceI
contig00235	B_00564	6634	6813	60	-	0.91	0.67	0.22	0.96		67.7966	67.7966				hypothetical protein
contig00922	B_02697	191	1123	311	+	0.52	0.68	1.1	0.45		45.8065	45.8065			cysK1	O-acetylserine sulfhydrylase
contig00317	B_00980	239	2452	738	+	0.62	1.01	0.5	0.62		27.9512	35.2782			purL	Phosphoribosylformylglycinamidine synthase 2
contig00725	B_02394	1058	1513	152	-	0.98	0.6	0.88	0.29		0	0			mqnE_3	Aminodeoxyfutalosine synthase
contig00445	B_01685	156	1196	347	+	0.63	0.61	0.53	0.97		27.4566	24.2775			gyrA_2	DNA gyrase subunit A
contig00383	B_01398	2259	2585	109	+	1.06	0.84	0.64	0.18		31.4815	54.6296			rsfS	Ribosomal silencing factor RsfS
contig00280	B_00779	2851	3678	276	-	0.27	0.72	0.56	1.17		0	0			flaB2	Flagellar filament 31.3 kDa core protein
contig00366	B_01295	3443	3907	155	-	0.74	0.62	1.26	0.08		0	0			yxeN	putative amino-acid permease protein YxeN
contig01222	B_03068	487	1737	417	-	0.83	1.11	0.49	0.27		41.1058	38.9423			purA	Adenylosuccinate synthetase
contig00266	B_00694	5218	5652	145	+	0.56	1.41	0.54	0.18		0	0			yjbI	Group 2 truncated hemoglobin YjbI
contig01793	B_03469	1131	1415	95	-	0.57	1.59	0.33	0.2		0	0				hypothetical protein
contig00344	B_01156	65	181	39	-	0.35	0.6	0.59	1.15		0	0				hypothetical protein
contig00359	B_01252	1111	1218	36	+	0.19	0.95	0.82	0.71		0	0				hypothetical protein
contig00188	B_00305	2528	3130	201	+	0.41	1.46	0.7	0.09		0	0			cadA_2	Cadmium, zinc and cobalt-transporting ATPase
contig00269	B_00720	4237	5019	261	+	0.68	1.08	0.46	0.44		10.7692	16.5385			lpxA	Acyl-[acyl-carrier-protein]--UDP-N-acetylglucosamine O-acyltransferase
contig00517	B_01920	1568	2449	294	-	0.83	0.52	0.71	0.6		12.2867	16.7235			glyQ	Glycine--tRNA ligase alpha subunit
contig00154	B_00170	7641	8309	223	-	0.64	0.66	0.61	0.74		22.0721	26.5766				hypothetical protein
contig00235	B_00557	3672	4001	110	-	0.62	0.97	0.31	0.75		0	0			panD_1	Aspartate 1-decarboxylase precursor
contig00653	B_02256	17	313	99	-	0.14	1.93	0.26	0.32		0	0				hypothetical protein
contig00188	B_00303	575	880	102	+	0.87	1.17	0.48	0.12		0	0			czrA	HTH-type transcriptional repressor CzrA
contig00763	B_02462	2022	2339	106	+	0.19	1.83	0.32	0.3		28.5714	39.0476			trxA_1	Thioredoxin-1
contig01017	B_02853	1272	1832	187	+	0.25	2.02	0.16	0.2		0	0			sufS	Cysteine desulfurase
contig00750	B_02445	2123	2779	219	+	0.56	1.16	0.33	0.58		0	0			ispG_2	4-hydroxy-3-methylbut-2-en-1-yl diphosphate synthase
contig00224	B_00495	2160	3458	433	+	1.25	0.44	0.76	0.16		0	0			yicO	Putative permease YicO
contig00720	B_02382	1702	1914	71	-	0.77	0.42	0.97	0.45		0	0				molybdate ABC transporter periplasmic substrate-binding protein
contig01497	B_03292	259	1227	323	-	0.63	1.22	0.41	0.35		11.4907	11.4907			moaA_2	Cyclic pyranopterin monophosphate synthase
contig00220	B_00477	6039	6380	114	+	0.18	1.73	0.2	0.5		0	0				hypothetical protein
contig00268	B_00701	1870	1980	37	-	1.66	0.06	0.18	0.69		0	0				hypothetical protein
contig00294	B_00858	2856	4598	581	+	0.35	1.3	0.47	0.47		18.4483	25.1724			gltS	Ferredoxin-dependent glutamate synthase 2
contig14997	B_04559	4	132	43	+	0.16	0.2	0.3	1.93		0	0				hypothetical protein
contig00152	B_00151	4771	4974	68	-	1.3	0.75	0.17	0.37		0	0				hypothetical protein
contig01267	B_03110	291	719	143	-	1.19	0.82	0.36	0.22		30.9859	0			rimP	Ribosome maturation factor RimP
contig00214	B_00424	1502	2431	310	+	0.55	0.05	0.24	1.74		33.3333	36.8932			glpE_1	Thiosulfate sulfurtransferase GlpE
contig00300	B_00888	1279	2355	359	+	0.96	0.27	0.89	0.46		30.1676	34.6369			wbpA	UDP-N-acetyl-D-glucosamine 6-dehydrogenase
contig00388	B_01427	3418	4305	296	-	0.87	0.65	0.61	0.45		53.2203	61.3559			dapA	4-hydroxy-tetrahydrodipicolinate synthase
contig00572	B_02075	927	1589	221	+	0.12	0.02	0.33	2.1		19.0909	12.2727				Nucleoside recognition
contig04397	B_04041	144	428	95	+	0.29	0.38	0.41	1.47		0	0			fliN_2	Flagellar motor switch protein FliN
contig01267	B_03111	726	1040	105	-	1.1	1.01	0.25	0.18		0	0			rbfA	Ribosome-binding factor A
contig00361	B_01272	4614	4901	96	-	0.85	1.11	0.31	0.27		54.7368	29.4737			adk_1	Adenylate kinase
contig00827	B_02568	134	832	233	+	0.79	0.65	0.55	0.55		12.5	22.8448			relA_2	Bifunctional (p)ppGpp synthase/hydrolase RelA
contig00144	B_00112	60	302	81	-	1.01	0.92	0.36	0.24		0	0			ispH_1	4-hydroxy-3-methylbut-2-enyl diphosphate reductase
contig00214	B_00425	2732	3061	110	+	1.11	0.19	0.19	1.04		21.1009	21.1009				hypothetical protein
contig00431	B_01621	1063	1371	103	-	0.53	1.26	0.06	0.68		24.5098	24.5098				Cupin domain protein
contig08842	B_04347	70	324	85	+	0.4	0.08	0.33	1.72		0	0				hypothetical protein
contig00188	B_00304	919	2520	534	+	0.46	1.18	0.74	0.14		26.6417	17.4484			cadA_1	Cadmium, zinc and cobalt-transporting ATPase
contig00270	B_00729	2652	2909	86	+	0.71	0.67	0.25	0.89		0	0				hypothetical protein
contig00950	B_02738	60	350	97	+	0.35	1.23	0.81	0.13		0	0				hypothetical protein
contig00418	B_01564	489	578	30	-	1.37	0.5	0	0.64		0	0				hypothetical protein
contig00080	B_00040	11384	12145	254	+	0.4	0.63	0.37	1.1		0	0			flgG_2	Flagellar basal-body rod protein FlgG
contig00080	B_00049	14811	15587	259	-	0.97	0.97	0.31	0.25		22.8682	26.7442			ffh_1	Signal recognition particle protein
contig00564	B_02059	489	716	76	-	0.54	0.87	0.34	0.75		0	0			clpB1	Chaperone protein ClpB 1
contig01206	B_03048	55	804	250	+	0.73	0.93	0.33	0.51		0	0			serS	Serine--tRNA ligase
contig02928	B_03802	669	878	70	+	0.68	1.03	0.61	0.18		0	0			tyrS_4	Tyrosine--tRNA ligase
contig02009	B_03559	1268	1447	60	+	0.45	1.07	0.65	0.32		0	0				Aspartate aminotransferase
contig00680	B_02306	667	1977	437	-	0.62	1	0.62	0.22		8.02752	11.2385			yajR	Inner membrane transport protein YajR
contig13973	B_04533	165	302	46	+	1.63	0.37	0.18	0.28		0	0				hypothetical protein
contig01064	B_02918	1700	2080	127	+	0.75	1.07	0.46	0.15		30.1587	0				hypothetical protein
contig00445	B_01690	2802	3836	345	+	0.81	0.61	0.4	0.61		25.5814	25.2907			hemE	Uroporphyrinogen decarboxylase
contig00445	B_01686	1237	1563	109	+	0.69	0.82	0.27	0.64		34.2593	34.2593			asd_1	Aspartate-semialdehyde dehydrogenase
contig00827	B_02572	2448	2654	69	+	0.89	1.02	0.33	0.18		0	0			tyrS_2	Tyrosine--tRNA ligase
contig00165	B_00188	802	1416	205	+	0.46	1.22	0.34	0.4		12.2549	0			cyf_1	Cytochrome c-553 precursor
contig00576	B_02087	1278	1595	106	+	0.32	0.68	0.34	1.08		76.1905	58.0952			gmhA1_1	Phosphoheptose isomerase 1
contig00957	B_02751	700	2088	463	-	0.73	0.76	0.27	0.66		23.8095	23.8095				putative FAD-linked oxidoreductase
contig00617	B_02205	1287	2390	368	-	0.59	0.67	0.46	0.69		32.4251	38.4196			ychF_1	Ribosome-binding ATPase YchF
contig00725	B_02393	445	906	154	-	0.97	0.59	0.6	0.25		0	0			mqnE_2	Aminodeoxyfutalosine synthase
contig01523	B_03312	69	314	82	+	0.58	1.06	0.3	0.47		33.3333	33.3333			hslV_1	ATP-dependent protease subunit HslV
contig03074	B_03832	75	773	233	+	0.55	0.85	0.46	0.55		56.8966	56.0345			lysS_1	Lysine--tRNA ligase
contig00080	B_00037	9666	10454	263	-	0.46	0.68	0.54	0.72		35.4962	35.4962				hypothetical protein
contig00180	B_00248	1635	2135	167	+	0.57	0.7	0.6	0.53		32.5301	33.1325			alaC_1	Glutamate-pyruvate aminotransferase AlaC
contig00548	B_02007	2133	2531	133	+	0.82	0.72	0.48	0.38		40.1515	40.1515			nusB	hypothetical protein
contig00302	B_00908	1285	1938	218	-	0.84	0.76	0.29	0.5		33.6406	38.2488			rbr1	Rubrerythrin-1
contig13264	B_04510	3	293	97	-	0.07	0	1.8	0.52		0	0			mcl2_2	(3S)-malyl-CoA thioesterase
contig00308	B_00951	2789	3376	196	+	0.69	0.77	0.38	0.55		28.7179	17.9487			lon_2	Lon protease
contig00602	B_02152	3056	3214	53	-	0	0.04	0.9	1.44		0	0				hypothetical protein
contig01017	B_02852	649	1176	176	+	0.27	1.64	0.24	0.22		0	0			csd	putative cysteine desulfurase
contig00778	B_02487	115	669	185	+	1.06	0.53	0.33	0.45		59.7826	59.7826			pnp_2	Polyribonucleotide nucleotidyltransferase
contig00235	B_00556	3300	3623	108	-	0.69	0.73	0.36	0.59		0	0				Nucleoid-associated protein
contig13913	B_04529	9	284	92	+	0.3	0.67	0.28	1.11		0	43.956				hypothetical protein
contig00212	B_00419	4045	4311	89	-	0.53	0.81	0.51	0.5		0	0			surE_2	5'-nucleotidase SurE
contig00283	B_00796	1429	2019	197	-	0.79	0.51	0.73	0.32		0	0			mnmE_2	tRNA modification GTPase MnmE
contig02912	B_03796	788	1030	81	-	0.25	1.21	0.26	0.63		0	0				hypothetical protein
contig00432	B_01631	2955	4208	418	+	1.12	0.43	0.46	0.33		27.3381	30.9353			pnp_1	Polyribonucleotide nucleotidyltransferase
contig00978	B_02790	157	381	75	+	0.54	0.4	0.98	0.42		0	0				hypothetical protein
contig01017	B_02854	1834	2241	136	+	0.1	1.91	0.13	0.19		15.5556	0			sufE	Cysteine desulfuration protein SufE
contig02662	B_03719	255	749	165	-	0.41	0.31	0.3	1.31		0	0				SprA-related family protein
contig02662	B_03718	29	265	79	-	0.43	0.4	0.35	1.13		0	0				hypothetical protein
contig00289	B_00831	4360	5610	417	+	0.52	0.07	1.01	0.7		0	0			tetA	Tetracycline resistance protein, class C
contig00394	B_01452	692	1633	314	-	1.14	0.39	0.43	0.34		9.58466	9.58466			pyrC_2	Dihydroorotase
contig00558	B_02040	1759	2604	282	-	0.41	0.44	0.98	0.47		40.9253	40.9253			gltB_1	Glutamate synthase [NADPH] large chain precursor
contig00176	B_00228	5055	6743	563	+	0.34	0.96	0.54	0.45		49.1103	46.7972			ilvD	Dihydroxy-acid dehydratase
contig00548	B_02008	2531	3229	233	+	0.58	0.95	0.43	0.33		0	0			pyrF	Orotidine 5'-phosphate decarboxylase
contig01128	B_02977	551	820	90	+	0.23	0.69	0.73	0.64		29.2135	29.2135			yceI_3	Protein YceI
contig06057	B_04201	187	579	131	-	0.78	0.08	0.07	1.36		0	0				quinol dehydrogenase membrane component
contig00208	B_00378	2719	3840	374	+	0.76	0.66	0.38	0.48		6.70241	0			secD_1	Protein translocase subunit SecD
contig01121	B_02965	652	1035	128	+	0.42	0.73	0.37	0.75		25.1969	25.1969			queF	NADPH-dependent 7-cyano-7-deazaguanine reductase
contig00195	B_00318	3006	3938	311	-	1.07	0.39	0.37	0.43		0	0			dusC	tRNA-dihydrouridine synthase C
contig00283	B_00799	2901	3953	351	-	0.91	0.56	0.45	0.34		20.5714	6.57143			yidC	Membrane protein insertase YidC
contig00180	B_00250	2861	4123	421	+	0.4	0.6	0.69	0.57		21.6667	27.8571			hom	Homoserine dehydrogenase
contig00322	B_01007	1771	2070	100	-	0.48	0.74	0.52	0.51		0	0			rsmA_2	Ribosomal RNA small subunit methyltransferase A
contig00502	B_01872	741	1034	98	+	0.42	0.98	0.32	0.52		0	0				YCII-related domain protein
contig00724	B_02391	2509	2616	36	+	1.14	0.42	0.5	0.18		0	0				hypothetical protein
contig01145	B_02999	1022	1669	216	-	0.85	0.89	0.26	0.24		14.8837	14.8837			metG_2	Methionine--tRNA ligase
contig07046	B_04262	140	385	82	+	0.83	0.67	0.12	0.62		0	0				hypothetical protein
contig01284	B_03124	33	278	82	+	0.08	1.79	0.28	0.08		0	0			rcsC_1	Sensor histidine kinase RcsC
contig00426	B_01607	3909	4274	122	-	1.28	0.56	0.29	0.1		0	0				hypothetical protein
contig02516	B_03687	59	796	246	+	0.44	0.6	0.73	0.46		26.5306	22.449			gltX_3	Glutamate--tRNA ligase
contig00173	B_00207	2267	3079	271	+	0.15	0.28	1.39	0.4		52.963	52.963				Monocarboxylate 2-oxoacid-binding periplasmic protein precursor
contig00334	B_01100	4892	5266	125	-	0.49	0.7	0.31	0.71		0	0			prc	Tail-specific protease precursor
contig00375	B_01354	2150	2914	255	-	0.53	0.67	0.5	0.5		19.2913	19.2913			ftsZ_2	Cell division protein FtsZ
contig00891	B_02649	258	449	64	-	1.49	0.3	0.31	0.1		0	0				hypothetical protein
contig00145	B_00138	9476	9748	91	-	0.15	0.05	0.59	1.4		0	0				hypothetical protein
contig00276	B_00743	677	1348	224	+	0.12	1.11	0.31	0.65		23.7668	17.9372				hypothetical protein
contig00321	B_00995	90	785	232	-	0.85	0.51	0.53	0.3		0	0			modB	Molybdenum transport system permease protein ModB
contig00320	B_00991	2967	3506	180	+	0.87	0.12	0.34	0.85		0	0			nrfH	Cytochrome c-type protein NrfH
contig00321	B_00997	1666	2616	317	-	0.75	0.58	0.35	0.5		0	0			moeA_3	Molybdopterin molybdenumtransferase
contig03956	B_03980	1	852	284	+	0.93	0.07	0.26	0.92		41.3428	44.523			pstS1	Phosphate-binding protein PstS 1 precursor
contig00335	B_01107	2331	3428	366	+	0.15	1.71	0.05	0.26		13.1507	7.12329			ycnK	HTH-type transcriptional repressor YcnK
contig00802	B_02540	99	1466	456	-	0.42	1.06	0.45	0.24		22.8571	31.4286			hemN_2	Oxygen-independent coproporphyrinogen-III oxidase
contig00195	B_00324	6280	6444	55	-	0	1.24	0.8	0.12		0	0				hypothetical protein
contig00518	B_01924	183	584	134	+	0.76	0.59	0.19	0.62		16.5414	35.3383				hypothetical protein
contig00583	B_02111	924	1016	31	+	0.44	0.83	0.48	0.41		0	0				hypothetical protein
contig00154	B_00162	83	247	55	+	0.5	0.43	0.18	1.04		0	0			rlmF_1	Ribosomal RNA large subunit methyltransferase F
contig00802	B_02541	1468	2394	309	-	0.59	0.9	0.35	0.31		16.5584	16.5584			argF_1	Ornithine carbamoyltransferase
contig00359	B_01256	1885	2097	71	+	0.86	0.87	0.23	0.18		0	0				hypothetical protein
contig00144	B_00115	1596	2648	351	-	0.66	0.73	0.38	0.36		47.1429	42			pheT_1	Phenylalanine--tRNA ligase beta subunit
contig00235	B_00563	6410	6622	71	-	0.77	0.57	0.07	0.72		32.8571	32.8571			glnG	Nitrogen regulation protein NR(I)
contig00208	B_00379	3824	4285	154	+	0.84	0.63	0.53	0.12		0	0			secD_2	Protein translocase subunit SecD
contig00452	B_01714	947	1516	190	-	1.11	0.46	0.28	0.27		51.3228	51.3228			gyrB_1	DNA gyrase subunit B
contig00970	B_02776	814	1356	181	-	0.37	0.14	0.55	1.05		0	0				leucine/isoleucine/valine transporter permease subunit
contig00313	B_00962	2299	3246	316	+	0.49	1.13	0.37	0.12		0	13.6508			lpxD	UDP-3-O-(3-hydroxymyristoyl)glucosamine N-acyltransferase
contig00375	B_01356	4306	4551	82	-	0.75	0.44	0.38	0.54		0	0				hypothetical protein
contig02952	B_03804	481	675	65	+	0.21	0.03	0.2	1.67		0	0			fldA_2	Flavodoxin
contig00212	B_00411	335	814	160	+	0.98	0.6	0.32	0.2		0	0			moaC	Cyclic pyranopterin monophosphate synthase accessory protein
contig00359	B_01255	1505	1861	119	+	0.68	0.95	0.26	0.21		0	0				hypothetical protein
contig00583	B_02112	1013	2200	396	+	0.77	0.47	0.35	0.51		12.1519	15.1899			yheS_2	putative ABC transporter ATP-binding protein YheS
contig00594	B_02133	184	336	51	-	0.67	0.25	0.55	0.63		0	0			lepA_1	Elongation factor 4
contig00793	B_02526	974	2686	571	-	0.61	0.23	0.82	0.44		0	0			mleN	Malate-2H(+)/Na(+)-lactate antiporter
contig01274	B_03118	1320	1643	108	-	0.5	0.31	0.35	0.94		0	0				hypothetical protein
contig02426	B_03672	544	942	133	+	0.41	1.21	0.28	0.19		0	0			bioB_2	Biotin synthase
contig00224	B_00498	4393	4779	129	+	0.79	0.71	0.34	0.25		0	0				hypothetical protein
contig00322	B_01005	197	1288	364	-	0.8	0.44	0.36	0.49		10.7438	15.7025				Ribonuclease J 1
contig00833	B_02582	589	888	100	+	0.82	0.62	0.33	0.32		0	0			glmM_1	Phosphoglucosamine mutase
contig01745	B_03438	1071	1568	166	-	0.57	0.36	0.78	0.38		25.4545	44.8485			gltB_3	Glutamate synthase [NADPH] large chain precursor
contig00332	B_01079	1627	2136	170	-	0.28	0.64	0.34	0.82		15.9763	30.7692			metH_2	Methionine synthase
contig00421	B_01580	2315	2656	114	-	0.83	0.73	0.13	0.39		0	0				hypothetical protein
contig00347	B_01182	4775	5209	145	-	1.17	0.42	0.36	0.13		0	0			creC	Sensor protein CreC
contig00125	B_00066	11374	11889	172	+	0.55	0.6	0.48	0.44		21.6374	33.9181			luxS	S-ribosylhomocysteine lyase
contig00179	B_00235	3212	3844	211	+	0.26	0.68	0.32	0.81		23.8095	23.8095				hypothetical protein
contig00329	B_01055	3969	4619	217	-	0.81	0.06	0.2	1		58.3333	56.9444			fldC	R-phenyllactate dehydratase beta subunit
contig00377	B_01360	2709	3026	106	+	0.58	0.94	0.25	0.3		32.381	52.381			tktA	Transketolase 1
contig01147	B_03002	588	1226	213	+	0.83	0.33	0.4	0.51		0	0			pdxH	Pyridoxine/pyridoxamine 5'-phosphate oxidase
contig07781	B_04302	73	375	101	+	1.48	0.29	0.11	0.19		0	0				hypothetical protein
contig00198	B_00328	268	1737	490	+	0.59	0.52	0.49	0.47		15.5419	24.1309			secA_1	Protein translocase subunit SecA
contig03099	B_03841	460	825	122	+	0.22	0.28	0.2	1.36		0	0			yocK	General stress protein 16O
contig06278	B_04209	211	411	67	-	1.42	0.16	0	0.48		0	0				hypothetical protein
contig00216	B_00436	3772	4392	207	-	0.26	0.18	1.49	0.12		0	0			mdtA_1	Multidrug resistance protein MdtA
contig00145	B_00136	7684	8106	141	-	0.14	0.03	0.92	0.95		0	0			lgrD	Linear gramicidin synthase subunit D
contig00216	B_00432	368	517	50	-	0.14	0.17	1.6	0.13		0	0				hypothetical protein
contig00693	B_02325	110	514	135	+	0.1	0	0.81	1.13		39.5522	23.8806			fur_2	Ferric uptake regulation protein
contig02952	B_03803	179	301	41	+	0	0	0.32	1.72		0	0				hypothetical protein
contig00772	B_02469	187	1008	274	-	0.54	0.76	0.36	0.37		21.978	23.0769			nadC_2	putative nicotinate-nucleotide pyrophosphorylase [carboxylating]
contig02193	B_03605	343	1326	328	+	0.02	0.17	1.32	0.52		30.581	50.1529			mcl1	Malyl-CoA lyase
contig02999	B_03812	181	393	71	-	0.38	0.69	0.51	0.45		0	0				hypothetical protein
contig00212	B_00417	3215	3478	88	-	0.46	0.82	0.46	0.29		0	0				hypothetical protein
contig00266	B_00696	5789	6253	155	-	0.44	0.44	0.86	0.29		0	0				hypothetical protein
contig00264	B_00680	995	1747	251	+	0.62	0.6	0.47	0.33		33.6	33.6			hisC_1	Histidinol-phosphate aminotransferase
contig01017	B_02851	66	656	197	+	0.24	1.45	0.17	0.16		12.7551	20.4082			sufD	FeS cluster assembly protein SufD
contig01642	B_03397	1444	1680	79	-	0	0	0.33	1.69		0	0				hypothetical protein
contig00498	B_01857	96	719	208	+	0.65	0.7	0.32	0.34		24.1546	18.3575			alaS_1	Alanine--tRNA ligase
contig01527	B_03319	769	1335	189	+	1.01	0.31	0.25	0.44		17.0213	21.2766				putative DNA-binding transcriptional regulator
contig03801	B_03952	351	680	110	-	0.25	0.66	0.52	0.58		0	34.8624			metZ	O-succinylhomoserine sulfhydrylase
contig00579	B_02100	458	1825	456	-	0.13	0.06	0.21	1.61		35.6044	38.9011			ccr	Crotonyl-CoA reductase
contig02426	B_03671	90	518	143	+	0.52	0.97	0.43	0.09		0	0			bioB_1	Biotin synthase
contig00165	B_00189	1444	2292	283	+	0.46	0.47	0.49	0.58		0	0			hag	Flagellin
contig00179	B_00234	1558	2976	473	-	0.43	0.44	0.45	0.68		0	0			thiI	tRNA sulfurtransferase
contig00184	B_00272	7364	8080	239	-	0.31	0.51	0.65	0.53		0	0				Sulfite exporter TauE/SafE
contig00418	B_01563	256	345	30	+	0.23	0.21	0.49	1.07		0	0				hypothetical protein
contig00144	B_00113	311	616	102	-	0.53	0.94	0.27	0.25		0	0			aroA	3-phosphoshikimate 1-carboxyvinyltransferase
contig00359	B_01257	2078	3292	405	+	0.6	0.7	0.53	0.16		5.69307	0			murE	UDP-N-acetylmuramoyl-L-alanyl-D-glutamate--L-lysine ligase
contig00195	B_00320	4444	4959	172	-	0.63	0.36	0.56	0.44		23.9766	23.9766				hypothetical protein
contig00426	B_01603	1623	1835	71	-	0.48	0.54	0.25	0.72		54.2857	65.7143				hypothetical protein
contig00904	B_02669	1254	1484	77	+	0.71	0.61	0.34	0.33		50	0			gatB_3	Aspartyl/glutamyl-tRNA(Asn/Gln) amidotransferase subunit B
contig00403	B_01503	1753	1968	72	+	0.57	0.62	0.18	0.62		0	0				hypothetical protein
contig00332	B_01080	2232	3212	327	-	0.29	1.04	0.3	0.35		16.5644	20.5521			metH_3	Methionine synthase
contig00834	B_02587	1416	2513	366	+	0.3	0.79	0.27	0.62		0	0			fliI	Flagellum-specific ATP synthase
contig01051	B_02905	119	304	62	+	0.44	0.72	0.61	0.21		0	0				hypothetical protein
contig01777	B_03459	336	1199	288	-	0.61	0.36	0.41	0.6		0	0			dsdX	DsdX permease
contig04172	B_04012	14	157	48	+	0.57	0.67	0.61	0.13		0	0				hypothetical protein
contig00283	B_00797	2022	2714	231	-	0.76	0.62	0.44	0.16		30.8696	21.7391				hypothetical protein
contig01715	B_03427	412	1281	290	-	0.65	1	0.18	0.15		0	0			dnaJ_2	Chaperone protein DnaJ
contig01145	B_02997	5	253	83	+	0.82	0.72	0.35	0.08		0	0				hypothetical protein
contig03976	B_03984	113	484	124	+	0.55	0.79	0.37	0.26		0	0			iscR	HTH-type transcriptional regulator IscR
contig00212	B_00418	3839	4096	86	-	0.32	0.77	0.49	0.37		0	0			surE_1	5'-nucleotidase SurE
contig00347	B_01181	4588	4728	47	+	0.73	0.32	0.49	0.41		0	43.4783				hypothetical protein
contig00390	B_01430	2849	3169	107	+	0.25	0.87	0.35	0.48		26.4151	26.4151			hspA	Spore protein SP21
contig00602	B_02150	69	1049	327	-	0.15	0.11	0.82	0.87		37.7301	43.5583				bifunctional aldehyde dehydrogenase/enoyl-CoA hydratase
contig00820	B_02563	457	924	156	-	0.7	0.65	0.48	0.12		0	0				Nucleoside recognition
contig00891	B_02651	1523	2233	237	-	0.6	0.54	0.46	0.35		13.9831	0			pheC	Cyclohexadienyl dehydratase precursor
contig00421	B_01578	908	2014	369	-	0.7	0.51	0.45	0.29		0	7.06522			prfB	Peptide chain release factor 2
contig00884	B_02647	772	1704	311	+	0.72	0.46	0.53	0.24		18.3871	18.3871			fabD	Malonyl CoA-acyl carrier protein transacylase
contig00372	B_01329	2722	3336	205	+	0.79	0.36	0.21	0.59		0	13.2353				hypothetical protein
contig00529	B_01973	2467	3039	191	+	0.21	0.9	0.53	0.3		21.5789	31.5789			mog	Molybdopterin adenylyltransferase
contig00145	B_00133	4754	6052	433	-	0.33	0	0.35	1.26		30.5556	30.5556			ppsE_1	Phthiocerol synthesis polyketide synthase type I PpsE
contig00205	B_00365	1655	2080	142	+	0.29	0.42	0.87	0.36		0	0			copA_1	Copper-exporting P-type ATPase A
contig01115	B_02957	628	2181	518	+	0.46	0.58	0.4	0.5		28.2398	40.619			leuA	2-isopropylmalate synthase
contig00139	B_00105	6945	7682	246	-	0.66	0.75	0.21	0.31		11.0204	0			argB	Acetylglutamate kinase
contig00231	B_00539	1141	1395	85	+	0.4	0.03	0.9	0.6		0	0				hypothetical protein
contig00344	B_01157	281	1111	277	-	0.32	0.42	0.52	0.66		16.3043	23.5507			tmk	Thymidylate kinase
contig00300	B_00887	116	1279	388	+	0.75	0.25	0.53	0.38		23.2558	29.9742			wecB	UDP-N-acetylglucosamine 2-epimerase
contig00356	B_01245	4412	4963	184	-	0.92	0.51	0.27	0.21		17.4863	0			carA_2	Carbamoyl-phosphate synthase small chain
contig00498	B_01858	673	2271	533	+	0.55	0.54	0.32	0.5		24.2481	34.7744			alaS_2	Alanine--tRNA ligase
contig01145	B_03000	1734	1895	54	-	1.14	0.59	0.06	0.12		0	0				hypothetical protein
contig01441	B_03246	798	1016	73	-	0.56	0.32	0.51	0.52		0	0				hypothetical protein
contig00125	B_00064	9352	9543	64	+	0.11	0.13	0.08	1.59		0	0			nifJ_2	Pyruvate-flavodoxin oxidoreductase
contig01051	B_02906	322	1164	281	+	0.46	0.79	0.56	0.09		0	0			btuB_3	Vitamin B12 transporter BtuB precursor
contig00375	B_01355	2914	4302	463	-	0.63	0.51	0.36	0.4		0	7.14286			ftsA	Cell division protein FtsA
contig00572	B_02074	77	946	290	+	0.12	0.05	0.15	1.58		8.99654	8.99654			feoB_1	Ferrous iron transport protein B
contig01024	B_02869	2099	2299	67	-	1.22	0.22	0.27	0.19		0	0				hypothetical protein
contig01189	B_03031	136	705	190	+	0.46	0.86	0.45	0.13		33.3333	28.0423			artJ	ABC transporter arginine-binding protein 1 precursor
contig00450	B_01707	1148	1615	156	-	0.91	0.52	0.26	0.2		0	0				RDD family protein
contig03879	B_03965	120	512	131	+	0.52	0.86	0.41	0.1		0	0				hypothetical protein
contig01145	B_02998	528	1031	168	-	0.61	0.61	0.37	0.3		24.5509	24.5509			metG_1	Methionine--tRNA ligase
contig02407	B_03664	20	397	126	+	0.92	0.47	0.39	0.1		0	0				hypothetical protein
contig00372	B_01330	3359	3814	152	+	0.49	0.57	0.36	0.46		0	0				hypothetical protein
contig00605	B_02159	1296	1415	40	-	0.51	0.37	0.04	0.96		0	0				UDP-N-acetylmuramoyl-L-alanyl-D-glutamate synthetase
contig01274	B_03117	1009	1311	101	-	0.87	0.55	0.15	0.31		0	0			fliE	Flagellar hook-basal body complex protein FliE
contig20296	B_04622	45	203	53	-	0.64	0.72	0.4	0.12		0	0			hacA	Homoaconitase large subunit
contig00307	B_00940	2	1669	556	-	0.5	0.74	0.53	0.1		29.7297	44.5045			proS	Proline--tRNA ligase
contig00407	B_01529	3502	4050	183	-	0.48	0.38	0.39	0.62		0	0			argC_2	N-acetyl-gamma-glutamyl-phosphate reductase
contig01900	B_03519	68	247	60	+	0.34	0.71	0.08	0.74		0	0				hypothetical protein
contig00655	B_02263	2720	3151	144	+	0.42	0.77	0.15	0.53		0	0			ackA_3	Acetate kinase
contig00321	B_01000	3218	3514	99	-	0.96	0.28	0.3	0.32		0	0				hypothetical protein
contig00337	B_01119	540	1151	204	-	0.47	0.53	0.3	0.56		0	0				Insulinase (Peptidase family M16)
contig00351	B_01218	2715	3296	194	-	0.31	0.67	0.55	0.33		0	13.9896			lepB_1	Signal peptidase I
contig01364	B_03177	599	847	83	+	0.82	0.13	0.37	0.54		0	0				hypothetical protein
contig01745	B_03437	81	350	90	+	0.76	0.26	0.49	0.35		0	0				hypothetical protein
contig01527	B_03318	438	764	109	+	0.44	0.29	0.49	0.64		20.3704	20.3704			cysL	HTH-type transcriptional regulator CysL
contig02074	B_03573	952	1365	138	-	0.49	0.28	0.3	0.78		0	0			pomA_1	Chemotaxis protein PomA
contig00394	B_01451	348	596	83	-	0.98	0.36	0.51	0		40.2439	40.2439			pyrC_1	Dihydroorotase
contig02357	B_03653	98	541	148	+	0.41	0.76	0.51	0.17		31.9728	49.6599			DmdB	2,3-dimethylmalate dehydratase small subunit
contig09288	B_04376	10	132	41	+	0.17	0.57	0.16	0.94		0	0				hypothetical protein
contig00915	B_02686	2182	2403	74	-	0.37	0.75	0.38	0.34		63.0137	47.9452			parA	Chromosome partitioning protein ParA
contig03969	B_03982	132	239	36	+	0.76	0.53	0.55	0		0	0				hypothetical protein
contig05483	B_04157	201	545	115	+	0.59	1.18	0.01	0.06		0	0				hypothetical protein
contig00721	B_02387	1564	2571	336	-	0.3	1.21	0.2	0.13		22.3881	34.6269			mqnE_1	Aminodeoxyfutalosine synthase
contig03692	B_03941	351	860	170	-	0.12	0.07	0.19	1.46		0	0				hypothetical protein
contig00509	B_01899	2278	2964	229	-	0.36	0.82	0.54	0.11		0	0			yjlD	NADH dehydrogenase-like protein YjlD
contig03892	B_03969	169	531	121	+	0.95	0.25	0.31	0.32		19.1667	0				hypothetical protein
contig00145	B_00131	1142	2989	616	-	0.29	0.03	0.63	0.88		15.7724	25.6911			mbtB_1	Phenyloxazoline synthase MbtB
contig01669	B_03412	14	724	237	-	0.43	0.56	0.36	0.48		0	0				Colicin V production protein
contig02709	B_03728	834	1151	106	-	0.19	0.36	0.32	0.96		57.1429	57.1429			bcp_2	Putative peroxiredoxin bcp
contig03293	B_03878	221	499	93	+	0.37	0.87	0.25	0.34		0	0				hypothetical protein
contig00144	B_00124	8042	8785	248	-	0.49	0.67	0.56	0.1		30.7692	45.3441			fabG_1	3-oxoacyl-[acyl-carrier-protein] reductase FabG
contig00418	B_01567	1859	3115	419	-	0.55	0.38	0.68	0.21		37.0813	40.6699			maeB	NADP-dependent malic enzyme
contig00614	B_02190	742	1419	226	-	0.45	0.41	0.45	0.51		0	0			trmD	tRNA (guanine-N(1)-)-methyltransferase
contig00250	B_00630	4953	5114	54	-	1.01	0.51	0.18	0.12		0	0				23S rRNA pseudouridine synthase F
contig00426	B_01606	3758	3952	65	-	0.52	0.26	0.45	0.59		0	0				hypothetical protein
contig03892	B_03970	552	656	35	+	0.98	0.24	0.42	0.18		0	76.4706				hypothetical protein
contig00145	B_00139	9811	10188	126	-	0.22	0.05	0.48	1.06		29.6	29.6			mbtB_2	Phenyloxazoline synthase MbtB
contig00283	B_00798	2683	2892	70	-	0.68	0.46	0.4	0.27		0	0				hypothetical protein
contig00509	B_01900	3234	3485	84	-	0.49	0.81	0.51	0		0	0				hypothetical protein
contig01857	B_03504	66	1052	329	-	0.23	0.04	0.63	0.91		33.5366	40.8537			ppsE_3	Phthiocerol synthesis polyketide synthase type I PpsE
contig06470	B_04221	7	327	107	-	0.32	0.3	0.06	1.13		0	0				hypothetical protein
contig00827	B_02569	825	1217	131	+	0.88	0.26	0.32	0.34		0	0			relA_3	GTP pyrophosphokinase
contig00904	B_02668	58	1263	402	+	0.37	0.5	0.36	0.57		30.4239	31.6708			gatB_2	Aspartyl/glutamyl-tRNA(Asn/Gln) amidotransferase subunit B
contig00407	B_01528	3047	3433	129	-	0.37	0.46	0.38	0.59		0	0			argC_1	N-acetyl-gamma-glutamyl-phosphate reductase
contig00494	B_01842	2113	2235	41	+	0.17	0.68	0.16	0.78		0	0				hypothetical protein
contig00720	B_02381	954	1742	263	-	0.62	0.44	0.49	0.24		16.4122	13.3588				molybdate ABC transporter periplasmic substrate-binding protein
contig00356	B_01244	3885	4433	183	-	0.7	0.6	0.24	0.24		0	0			carA_1	Carbamoyl-phosphate synthase small chain
contig00210	B_00386	130	1545	472	+	0.43	0.13	0.94	0.28		0	0			alsT_1	Amino-acid carrier protein AlsT
contig00266	B_00688	662	766	35	+	0.39	0.92	0.28	0.18		0	0				hypothetical protein
contig00480	B_01803	3518	3883	122	-	1	0.45	0.27	0.05		21.4876	0			nusA_1	hypothetical protein
contig00502	B_01877	3430	3705	92	+	0.44	0.62	0.23	0.48		32.967	32.967				hypothetical protein
contig01163	B_03018	122	1048	309	+	0.57	0.56	0.37	0.27		7.46753	16.5584				rare lipoprotein A
contig03305	B_03882	782	910	43	-	0.32	0	0.11	1.34		0	0				Virus attachment protein p12 family protein
contig03736	B_03948	608	715	36	-	0.57	0.48	0.36	0.36		0	0				hypothetical protein
contig06533	B_04229	40	156	39	-	0.18	0.88	0.38	0.33		0	0				hypothetical protein
contig00351	B_01216	2110	2241	44	-	0.62	0.78	0.22	0.15		0	0				hypothetical protein
contig00283	B_00801	4571	4849	93	-	1.02	0.14	0.46	0.14		0	0			yidD	Putative membrane protein insertion efficiency factor
contig00176	B_00229	6864	8279	472	+	0.8	0.56	0.12	0.28		50.7431	46.9214			mucD	putative periplasmic serine endoprotease DegP-like precursor
contig00235	B_00562	6247	6423	59	-	0.46	0.54	0.22	0.54		0	0				hypothetical protein
contig01790	B_03467	791	892	34	-	1.01	0.13	0.43	0.19		0	0				hypothetical protein
contig02709	B_03727	715	843	43	-	0.63	0.6	0.08	0.45		0	0				hypothetical protein
contig00403	B_01502	1592	1756	55	+	0.74	0.23	0.21	0.58		0	0				hypothetical protein
contig00594	B_02135	658	1851	398	-	0.48	0.27	0.63	0.37		0	0			lepA_3	Elongation factor 4
contig00632	B_02225	1157	2251	365	+	0.33	0.66	0.27	0.49		20.0549	20.0549			hemL	Glutamate-1-semialdehyde 2,1-aminomutase
contig00782	B_02499	920	1054	45	-	0	0	0.33	1.42		0	0				FeoA domain protein
contig02912	B_03795	455	724	90	-	0.23	1.18	0.2	0.14		0	0				hypothetical protein
contig03868	B_03962	11	628	206	+	0.72	0.54	0.18	0.31		19.5122	39.5122			pgbB	Plasminogen-binding protein PgbB
contig00356	B_01241	988	2112	375	+	0.56	0.5	0.41	0.27		0	8.55615			ispDF	Bifunctional enzyme IspD/IspF
contig00748	B_02439	70	288	73	-	0.47	0.41	0.16	0.7		0	0				hypothetical protein
contig00300	B_00889	2355	2609	85	+	0.96	0.08	0.4	0.3		36.9048	36.9048			ywqF_1	UDP-glucose 6-dehydrogenase YwqF
contig00154	B_00171	8494	8874	127	+	0.53	0.35	0.05	0.8		0	0			yajL	Chaperone protein YajL
contig00465	B_01760	731	982	84	+	0	0.2	1.3	0.23		0	0			hisH	Imidazole glycerol phosphate synthase subunit HisH
contig01019	B_02855	97	2259	721	+	0.43	0.62	0.32	0.36		15	14.1667			leuS	Leucine--tRNA ligase
contig00558	B_02038	146	379	78	-	0.61	0.22	0.48	0.41		0	0				bifunctional inositol-1 monophosphatase/fructose-1,6-bisphosphatase
contig00195	B_00319	3938	4348	137	-	0.59	0.5	0.31	0.32		33.0882	45.5882				hypothetical protein
contig00375	B_01351	488	1240	251	+	0.32	0.71	0.18	0.51		11.6	19.6			cbpA	Curved DNA-binding protein
contig00351	B_01217	2258	2713	152	-	0.49	0.59	0.3	0.33		0	15.894			ywlF	Putative sugar phosphate isomerase YwlF
contig00498	B_01859	2249	2665	139	+	0.34	0.53	0.38	0.46		0	0			alaS_3	Alanine--tRNA ligase
contig00579	B_02101	1864	2607	248	-	0.16	0.03	0.24	1.28		13.3603	19.0283			lgrE	Linear gramicidin dehydrogenase LgrE
contig01035	B_02895	1291	1725	145	+	0.8	0.22	0.3	0.39		0	0				hypothetical protein
contig02273	B_03622	632	1183	184	+	0.89	0.48	0.19	0.14		0	0				hypothetical protein
contig00198	B_00329	1700	2884	395	+	0.5	0.55	0.3	0.34		19.5431	26.3959			secA_2	Protein translocase subunit SecA
contig00307	B_00943	2987	3829	281	-	0.39	0.53	0.36	0.41		0	0			ispB	Octaprenyl-diphosphate synthase
contig00761	B_02449	87	560	158	+	0.17	0.99	0.45	0.08		14.6497	12.1019			nfrA2	FMN reductase [NAD(P)H]
contig00264	B_00682	2112	2849	246	+	0.39	0.66	0.35	0.28		0	0			dxs_1	1-deoxy-D-xylulose-5-phosphate synthase
contig00270	B_00730	2912	3895	328	+	0.54	0.43	0.3	0.41		24.159	32.4159			trpD_1	Anthranilate phosphoribosyltransferase
contig00850	B_02616	2323	2460	46	+	0.59	0.19	0.21	0.69		0	0				hypothetical protein
contig00308	B_00952	3373	4515	381	+	0.39	0.59	0.28	0.42		23.9474	22.8947			lon_3	Lon protease
contig00264	B_00681	1850	2065	72	+	0.66	0.65	0.27	0.09		0	0			hisC_2	Histidinol-phosphate aminotransferase
contig01574	B_03358	297	476	60	+	0.91	0.25	0.3	0.21		0	0			exbD_2	Biopolymer transport protein ExbD
contig00144	B_00118	5007	5345	113	+	0.42	0.49	0.25	0.51		48.2143	48.2143				HIT-like protein
contig00729	B_02399	288	1376	363	+	0.22	0.32	0.73	0.4		33.4254	38.674			proA	Gamma-glutamyl phosphate reductase
contig00392	B_01442	395	946	184	+	0.96	0.36	0.18	0.17		0	0			pth_1	Peptidyl-tRNA hydrolase
contig00362	B_01279	2940	3419	160	+	0.25	0.29	0.21	0.91		27.673	27.673			purE_1	N5-carboxyaminoimidazole ribonucleotide mutase
contig00403	B_01505	2247	2957	237	+	0.46	0.36	0.36	0.48		17.7966	0			ubiE	Ubiquinone/menaquinone biosynthesis C-methyltransferase UbiE
contig00145	B_00132	3003	4787	595	-	0.21	0.01	0.48	0.95		21.7172	34.0067			pksJ	Polyketide synthase PksJ
contig00145	B_00137	8187	9353	389	-	0.35	0.02	0.61	0.67		23.1959	26.2887			angR_2	Anguibactin system regulator
contig00216	B_00435	3660	3800	47	-	0.15	0.18	1.32	0		0	0				hypothetical protein
contig00327	B_01045	2521	4371	617	-	0.42	0.56	0.23	0.44		0	0			flgK	Flagellar hook-associated protein 1
contig00504	B_01878	332	1093	254	+	0.32	0.36	0.19	0.78		37.9447	41.8972			torD	Chaperone protein TorD
contig02897	B_03788	751	1119	123	+	0.5	0.26	0.37	0.52		0	0			pstB3	Phosphate import ATP-binding protein PstB 3
contig05133	B_04122	281	388	36	-	0.38	0.59	0.5	0.18		0	0			soj_2	Sporulation initiation inhibitor protein Soj
contig00216	B_00438	4731	5126	132	-	0.36	0.27	1.01	0		0	0				hypothetical protein
contig00513	B_01914	3404	3613	70	-	0.49	0.67	0.21	0.27		0	0			nfo	Endonuclease 4
contig03119	B_03846	625	927	101	-	0.74	0.61	0.1	0.19		44	58			nusA_2	hypothetical protein
contig00311	B_00958	3653	4354	234	+	1.22	0.11	0.11	0.19		0	0			dcuA_1	Anaerobic C4-dicarboxylate transporter DcuA
contig00640	B_02238	885	1457	191	-	0.43	0.34	0.29	0.57		21.5789	21.5789				Isochorismatase family protein
contig00969	B_02772	1375	1593	73	-	0.75	0.35	0.27	0.26		0	0				hypothetical protein
contig01387	B_03195	1259	1801	181	-	0.49	0.56	0.33	0.25		0	0				3',5'-cyclic-nucleotide phosphodiesterase
contig00235	B_00560	4708	5034	109	+	0.31	0.29	0.33	0.7		19.4444	26.8519			cypB	Peptidyl-prolyl cis-trans isomerase B
contig00701	B_02346	1591	1845	85	+	0.48	0.45	0.33	0.37		0	38.0952				hypothetical protein
contig04077	B_04001	395	829	145	+	0	0.1	0.65	0.88		0	0				hypothetical protein
contig00291	B_00840	421	1452	344	+	0.47	0.44	0.27	0.44		13.1195	20.1166			ribBA	Riboflavin biosynthesis protein RibBA
contig00827	B_02570	1508	2206	233	+	0.47	0.56	0.29	0.3		0	8.18966				bifunctional (p)ppGpp synthetase II/ guanosine-3',5'-bis pyrophosphate 3'-pyrophosphohydrolase
contig00831	B_02581	2338	2601	88	-	0.54	0.75	0.11	0.22		0	0			sdcS_5	Sodium-dependent dicarboxylate transporter SdcS
contig04528	B_04061	101	652	184	+	0.15	0.37	0.89	0.21		24.0437	31.1475				YceI-like domain protein
contig00307	B_00944	3915	4193	93	-	0.29	0.94	0.18	0.21		0	0				hypothetical protein
contig00842	B_02602	2199	2510	104	+	0.26	0.29	0.58	0.49		0	0			cysE	Serine acetyltransferase
contig01070	B_02927	1615	2187	191	-	0.32	0.09	0.74	0.47		23.6842	15.2632				Imelysin
contig11561	B_04456	39	146	36	-	0.57	0.59	0.09	0.36		0	0				hypothetical protein
contig00322	B_01006	1260	1673	138	-	0.49	0.29	0.51	0.32		0	0			rsmA_1	Ribosomal RNA small subunit methyltransferase A
contig00368	B_01297	47	268	74	-	0.74	0.17	0.18	0.52		36.9863	36.9863				molybdopterin synthase small subunit
contig00289	B_00830	3285	4229	315	+	0.3	0.04	0.63	0.64		0	0				muropeptide transporter
contig00224	B_00499	4790	5587	266	+	0.46	0.42	0.6	0.12		0	0				Ion transport protein
contig00230	B_00533	4716	5153	146	+	0.42	0.42	0.76	0		0	0				Aminodeoxyfutalosine deaminase
contig01258	B_03101	24	329	102	-	0.33	0.35	0.42	0.5		0	0				RDD family protein
contig01371	B_03185	1420	1683	88	-	0.7	0.46	0.22	0.22		21.8391	0				hypothetical protein
contig00264	B_00683	2798	3952	385	+	0.48	0.71	0.23	0.18		14.5833	14.5833			dxs_2	1-deoxy-D-xylulose-5-phosphate synthase
contig00145	B_00140	10250	11074	275	-	0.27	0.05	0.46	0.81		18.9781	19.708			mbtB_3	Phenyloxazoline synthase MbtB
contig00212	B_00422	7684	7857	58	-	0.35	0.55	0.25	0.44		0	0			dnaE_3	DNA polymerase III subunit alpha
contig00216	B_00439	5080	5334	85	-	0.16	0.55	0.81	0.07		0	0			betI	HTH-type transcriptional regulator BetI
contig00335	B_01108	3474	3785	104	-	0.52	0.16	0.05	0.86		28.1553	28.1553				hypothetical protein
contig00496	B_01856	3152	3619	156	-	0.26	0.3	0.22	0.81		27.0968	27.7419				Rubrerythrin
contig00816	B_02559	874	981	36	-	0.76	0.24	0.23	0.36		0	0				hypothetical protein
contig00211	B_00399	386	1153	256	+	0.11	0.26	0.42	0.79		0	0			yjcC_1	putative membrane protein YjcC
contig00536	B_01992	622	789	56	-	0.24	0.42	0.58	0.34		0	0				putative monovalent cation/H+ antiporter subunit A
contig00891	B_02652	2250	2522	91	-	0.45	0.47	0.3	0.35		0	0			glnQ_2	Glutamine transport ATP-binding protein GlnQ
contig00125	B_00063	7672	8706	345	+	0.31	0.12	0.13	1.01		23.5465	26.7442			nifJ_1	Pyruvate-flavodoxin oxidoreductase
contig00154	B_00163	751	1032	94	+	0.43	0.36	0.1	0.68		0	0			rlmF_2	Ribosomal RNA large subunit methyltransferase F
contig00250	B_00633	6447	6851	135	-	0.7	0.42	0.21	0.24		32.0896	32.0896			rnjA_2	Ribonuclease J 1
contig00344	B_01161	2488	3690	401	-	0.32	0.51	0.2	0.54		35.25	38.25				Carboxynorspermidine synthase
contig00837	B_02593	985	1338	118	+	0.75	0.16	0.17	0.49		28.2051	28.2051			petJ	Cytochrome c6
contig01389	B_03197	606	1076	157	-	0.39	0.53	0.37	0.28		0	0			smpB	SsrA-binding protein
contig01527	B_03320	1359	1757	133	-	0.61	0.69	0.17	0.1		0	0				coproporphyrinogen III oxidase
contig01065	B_02921	631	1977	449	-	0.44	0.3	0.66	0.17		0	0				Sodium:neurotransmitter symporter family protein
contig01699	B_03423	1342	1467	42	-	0.49	0.2	0.12	0.76		0	0				hypothetical protein
contig00230	B_00534	5171	5938	256	+	0.56	0.35	0.35	0.3		0	0				Aminodeoxyfutalosine deaminase
contig00145	B_00134	6021	6281	87	-	0.55	0.05	0.45	0.51		25.5814	41.8605				hypothetical protein
contig00173	B_00217	8585	8749	55	+	0.62	0.35	0.36	0.23		0	0				hypothetical protein
contig00762	B_02456	1952	2236	95	-	0.5	0.51	0.22	0.33		25.5319	25.5319				hypothetical protein
contig00919	B_02691	1357	2304	316	+	0.32	0.46	0.48	0.3		8.88889	16.1905			clpA_2	ATP-dependent Clp protease ATP-binding subunit ClpA
contig02000	B_03550	593	775	61	+	0.22	0.63	0.4	0.31		0	0				hypothetical protein
contig00351	B_01219	3266	3499	78	-	0.35	0.6	0.36	0.24		0	0			lepB_2	Signal peptidase I
contig01144	B_02996	581	1504	308	+	0.18	0.03	0.64	0.7		19.2182	19.2182			eryA	Erythronolide synthase, modules 5 and 6
contig01070	B_02925	331	714	128	-	0.21	0.12	0.97	0.25		0	0			mauG_2	Methylamine utilization protein MauG precursor
contig00165	B_00187	55	684	210	+	0.19	0.56	0.4	0.39		0	0			clpA_1	ATP-dependent Clp protease ATP-binding subunit ClpA
contig00308	B_00949	1403	2062	220	+	0.46	0.51	0.28	0.29		12.3288	12.3288			bamD	Outer membrane protein assembly factor BamD
contig00560	B_02051	507	842	112	-	0.18	0.04	0.07	1.25		45.9459	45.9459			acoD_1	Acetaldehyde dehydrogenase 2
contig00576	B_02088	1610	1843	78	+	0.17	0.65	0.15	0.57		41.5584	41.5584			gmhA1_2	Phosphoheptose isomerase 1
contig00733	B_02404	2646	2789	48	-	0.43	0.67	0.31	0.13		0	0				hypothetical protein
contig00241	B_00599	5339	6151	271	+	0.68	0.54	0.19	0.12		28.8889	28.8889				Membrane lipoprotein TpN32 precursor
contig00765	B_02467	1327	1578	84	+	0.4	0.3	0.45	0.38		0	0			acpP_2	Acyl carrier protein
contig00184	B_00270	6595	7104	170	+	0.64	0.24	0.09	0.56		41.4201	50.2959			ftn	Ferritin
contig00942	B_02727	914	1261	116	+	0.12	0.09	0.39	0.93		0	0				hypothetical protein
contig01358	B_03173	38	190	51	+	0.53	0.46	0.29	0.25		0	0			folE	GTP cyclohydrolase 1
contig00268	B_00698	727	831	35	-	1.37	0.06	0.09	0		0	0				hypothetical protein
contig01011	B_02843	598	1191	198	-	0.62	0.69	0.11	0.1		0	0				putative metallo-hydrolase
contig11723	B_04460	93	272	60	+	0.79	0.14	0.27	0.32		0	0				hypothetical protein
contig00212	B_00420	4311	5633	441	-	0.12	0.69	0.31	0.4		6.36364	0			dnaE_1	DNA polymerase III subunit alpha
contig00212	B_00421	5621	7687	689	-	0.27	0.64	0.23	0.38		3.92442	0			dnaE_2	DNA polymerase III subunit alpha
contig00598	B_02140	1968	2570	201	+	0.27	0.86	0.14	0.25		25	31.5			bdbD_1	Disulfide bond formation protein D precursor
contig01004	B_02835	139	708	190	-	0.39	0.38	0.55	0.2		0	0			yohD_1	Inner membrane protein YohD
contig01389	B_03199	1390	1626	79	-	0.77	0.3	0.21	0.24		0	0			ispE_1	4-diphosphocytidyl-2-C-methyl-D-erythritol kinase
contig00306	B_00933	2686	2802	39	+	1.05	0.38	0.08	0		0	0				hypothetical protein
contig00276	B_00742	363	677	105	+	0	0.83	0.26	0.42		0	0				hypothetical protein
contig00339	B_01134	3190	5310	707	+	0.2	0.11	0.89	0.31		0	0			siaT_2	Sialic acid TRAP transporter permease protein SiaT
contig00421	B_01579	2014	2190	59	-	0.58	0.33	0.28	0.32		0	0				hypothetical protein
contig03277	B_03874	622	1011	130	+	0.31	0.56	0.2	0.44		0	0				hypothetical protein
contig05133	B_04121	21	245	75	-	0.36	0.68	0.22	0.25		0	0				hypothetical protein
contig01421	B_03221	1239	1451	71	-	0.19	0.75	0.21	0.36		0	0				hypothetical protein
contig00184	B_00275	8830	9030	67	-	0.91	0.1	0.2	0.29		0	0				Bacterial extracellular solute-binding proteins, family 3
contig00208	B_00380	4285	5241	319	+	0.38	0.49	0.29	0.34		10.6918	8.1761			secF	Protein-export membrane protein SecF
contig00246	B_00605	2081	3418	446	-	0.46	0.28	0.6	0.16		0	0				Sodium:neurotransmitter symporter family protein
contig00329	B_01051	2146	2586	147	-	0.6	0.27	0.1	0.52		39.0411	36.3014				EF hand
contig00387	B_01419	3346	3711	122	-	0.56	0.54	0.39	0		0	0				hypothetical protein
contig13524	B_04517	42	278	79	+	0.69	0.03	0.04	0.73		0	0				hypothetical protein
contig00165	B_00202	9535	9825	97	+	0.7	0.39	0.2	0.2		31.25	31.25				hypothetical protein
contig00217	B_00451	2030	2185	52	+	0.52	0.25	0.47	0.25		0	0			dapH_1	2,3,4,5-tetrahydropyridine-2,6-dicarboxylate N-acetyltransferase
contig00337	B_01120	1164	2228	355	-	0.42	0.57	0.23	0.27		37.5706	34.1808			pyrD	Dihydroorotate dehydrogenase (quinone)
contig00359	B_01251	50	1111	354	+	0.34	0.58	0.32	0.25		24.3626	21.813			ileS	Isoleucine--tRNA ligase
contig00775	B_02481	593	2674	694	-	0.34	0.32	0.21	0.62		23.3766	28.2828			tar_11	Methyl-accepting chemotaxis protein II
contig01016	B_02850	700	2163	488	+	0.54	0.33	0.53	0.08		0	0			dsbD_2	Thiol:disulfide interchange protein DsbD precursor
contig00202	B_00346	5314	5595	94	-	0.29	0.36	0.02	0.81		0	0				putative reductase
contig00331	B_01068	262	387	42	-	0	0.1	0.16	1.22		0	0				hypothetical protein
contig00375	B_01353	1779	2198	140	-	0.63	0.46	0.16	0.23		0	0			ftsZ_1	Cell division protein FtsZ
contig00418	B_01566	951	1784	278	-	0.49	0.46	0.26	0.27		0	18.0505			purU	Formyltetrahydrofolate deformylase
contig00579	B_02102	2614	3381	256	-	0.13	0.05	0.38	0.92		10.5882	10.5882			dhbF	Dimodular nonribosomal peptide synthase
contig01333	B_03159	1761	1946	62	-	0.11	0.41	0.24	0.72		0	49.1803			gatA_1	Glutamyl-tRNA(Gln) amidotransferase subunit A
contig03873	B_03963	34	333	100	-	0.41	0.49	0.33	0.25		0	0			hslV_2	ATP-dependent protease subunit HslV
contig01441	B_03245	263	826	188	-	0.54	0.3	0.36	0.27		0	0			ppiD	Peptidyl-prolyl cis-trans isomerase D
contig00306	B_00934	2799	3485	229	+	0.56	0.39	0.33	0.19		17.9825	17.9825			proB	Glutamate 5-kinase
contig00351	B_01220	3500	4363	288	-	0.26	0.7	0.33	0.18		43.9024	47.3868			folD	Bifunctional protein FolD protein
contig00423	B_01595	3694	4281	196	-	0.52	0.39	0.11	0.45		48.2051	48.2051			tar_4	Methyl-accepting chemotaxis protein II
contig00772	B_02470	1005	1997	331	-	0.25	0.6	0.3	0.31		34.2424	35.4545			nadA	Quinolinate synthase A
contig00280	B_00777	1963	2268	102	+	0.13	0.5	0.27	0.56		18.8119	18.8119			cyf_2	Cytochrome c-553 precursor
contig00989	B_02809	2059	2391	111	+	0.49	0.46	0.34	0.17		0	0			glmM_3	Phosphoglucosamine mutase
contig02309	B_03637	150	632	161	+	0.04	0.01	0.15	1.26		0	0			ssuC	Putative aliphatic sulfonates transport permease protein SsuC
contig00321	B_01003	4658	5446	263	-	0.64	0.33	0.14	0.34		13.3588	13.3588			fdhD	Protein FdhD
contig00536	B_01991	278	622	115	-	0.59	0.35	0.18	0.33		0	0			mnhC1	Na(+)/H(+) antiporter subunit C1
contig00669	B_02281	1527	1808	94	-	0.36	0.68	0.21	0.2		0	0				hypothetical protein
contig00904	B_02670	1484	1894	137	+	0.5	0.31	0.36	0.28		0	0				NAD(P)H-dependent glycerol-3-phosphate dehydrogenase
contig01591	B_03369	144	794	217	-	0.63	0.59	0.14	0.09		0	0			icfA_1	Carbonic anhydrase
contig00185	B_00286	7155	9029	625	+	0.64	0.5	0.13	0.17		13.4615	6.57051			mnmG	tRNA uridine 5-carboxymethylaminomethyl modification enzyme MnmG
contig00529	B_01972	2286	2450	55	+	0.62	0.31	0.39	0.12		0	0				hypothetical protein
contig00820	B_02562	32	412	127	-	0.43	0.25	0.56	0.2		0	0				hypothetical protein
contig01016	B_02849	161	520	120	+	0.68	0.37	0.18	0.21		0	0			trxA_2	Thioredoxin
contig00289	B_00832	5567	6082	172	+	0.39	0.16	0.51	0.37		0	0			mntP	putative manganese efflux pump MntP
contig00317	B_00982	3032	4063	344	+	0.49	0.36	0.27	0.31		13.1195	17.7843			purH_2	Bifunctional purine biosynthesis protein PurH
contig00394	B_01454	2894	3232	113	-	0.3	0.32	0.36	0.45		0	0			glnB_1	Nitrogen regulatory protein P-II
contig00292	B_00848	282	1658	459	+	0.37	0.49	0.27	0.3		0	4.58515			envC	Murein hydrolase activator EnvC precursor
contig00165	B_00196	6632	6916	95	-	0.29	0.43	0.58	0.13		0	0			ruvB_2	Holliday junction ATP-dependent DNA helicase RuvB
contig00208	B_00385	7866	8105	80	+	0.51	0.67	0.08	0.16		0	0				hypothetical protein
contig00692	B_02321	513	1010	166	-	0.49	0.73	0.09	0.11		0	0			rppH_2	RNA pyrophosphohydrolase
contig00970	B_02775	89	814	242	-	0.22	0.25	0.35	0.6		22.8216	17.8423			lptB_2	Lipopolysaccharide export system ATP-binding protein LptB
contig00216	B_00437	4463	4702	80	-	0.26	0.32	0.84	0		53.1646	53.1646				hypothetical protein
contig00517	B_01921	2509	3003	165	-	0.62	0.37	0.2	0.23		0	0			purE_2	N5-carboxyaminoimidazole ribonucleotide mutase
contig00536	B_01990	121	387	89	+	0.53	0.22	0.31	0.36		0	0				hypothetical protein
contig00583	B_02110	616	813	66	+	0.31	0.45	0.47	0.19		0	0				putative ABC transporter ATP-binding protein
contig00757	B_02448	118	2643	842	+	0.47	0.57	0.16	0.22		9.51249	10.5826			valS	Valine--tRNA ligase
contig00814	B_02556	897	1871	325	+	0.33	0.39	0.37	0.33		37.3457	37.3457			hemB	Delta-aminolevulinic acid dehydratase
contig01153	B_03007	9	479	157	+	0.39	0.51	0.32	0.2		14.1026	30.1282			lysC_1	Aspartokinase
contig03293	B_03879	402	815	138	-	0.39	0.51	0.38	0.14		37.9562	37.9562			galE	UDP-glucose 4-epimerase
contig05161	B_04130	293	649	119	-	0.29	0.68	0.29	0.16		0	0			glpE_3	Thiosulfate sulfurtransferase GlpE
contig00833	B_02585	1390	1773	128	-	0.32	0.3	0.64	0.15		0	0				hypothetical protein
contig02074	B_03572	362	943	194	-	0.35	0.33	0.27	0.46		0	0			motB	Motility protein B
contig00598	B_02138	274	1401	376	+	0.18	0.99	0.07	0.17		0	0				hypothetical protein
contig00772	B_02471	2370	2744	125	+	0.22	0.53	0.2	0.46		0	0			plsY	Glycerol-3-phosphate acyltransferase
contig02273	B_03621	36	629	198	+	0.45	0.44	0.3	0.22		0	0			miaB_2	(Dimethylallyl)adenosine tRNA methylthiotransferase MiaB
contig00713	B_02368	1219	1821	201	+	0.27	0.6	0.31	0.22		0	0			resA_2	Thiol-disulfide oxidoreductase ResA
contig02309	B_03638	620	1270	217	+	0.06	0.03	0.2	1.11		21.7593	21.7593			ssuB	Aliphatic sulfonates import ATP-binding protein SsuB
contig00779	B_02492	2034	2714	227	-	0.36	0.68	0.19	0.17		0	0			lipM	Octanoyltransferase LipM
contig01128	B_02979	1169	1417	83	+	0.25	0.72	0.2	0.23		0	0				hypothetical protein
contig00305	B_00921	2130	2462	111	+	0.12	0.27	0.26	0.74		0	0			ecfA2_1	Energy-coupling factor transporter ATP-binding protein EcfA2
contig00403	B_01501	1177	1578	134	+	0.41	0.36	0.24	0.38		0	18.797				hypothetical protein
contig00427	B_01610	649	1410	254	+	0.61	0.51	0.22	0.05		0	0			gppA	Guanosine-5'-triphosphate,3'-diphosphate pyrophosphatase
contig00640	B_02237	31	846	272	+	0.07	0.08	0.87	0.37		36.9004	42.0664			mii	3-methylitaconate isomerase
contig01523	B_03314	501	1652	384	+	0.26	0.66	0.22	0.25		25.3264	26.6319			hslU_2	ATP-dependent protease ATPase subunit HslU
contig00480	B_01801	2362	2883	174	-	0.74	0.21	0.18	0.26		0	0			cysS_1	Cysteine--tRNA ligase
contig00891	B_02650	450	1415	322	-	0.48	0.28	0.39	0.24		0	0			artQ	Arginine transport system permease protein ArtQ
contig01308	B_03143	107	616	170	+	0.24	0.45	0.4	0.3		0	15.9763			glyS_1	Glycine--tRNA ligase beta subunit
contig02295	B_03633	785	1297	171	+	0.4	0.42	0.23	0.33		52.3529	60			mprA_7	Response regulator MprA
contig07091	B_04266	412	531	40	-	0.17	0.85	0.04	0.32		0	0				hypothetical protein
contig09716	B_04395	22	429	136	+	0.15	0.23	0.3	0.7		0	0			clpQ	ATP-dependent protease subunit ClpQ
contig01504	B_03301	1543	1755	71	-	0.19	0.42	0.32	0.45		0	0			dapE	Succinyl-diaminopimelate desuccinylase
contig00139	B_00094	16	273	86	-	0.24	0.49	0.34	0.3		0	0			moeA_1	Molybdopterin molybdenumtransferase
contig00179	B_00240	6508	7644	379	-	0.36	0.38	0.3	0.33		35.7143	42.8571			arnB	UDP-4-amino-4-deoxy-L-arabinose--oxoglutarate aminotransferase
contig00276	B_00753	6050	6265	72	-	0.38	0.21	0.25	0.53		0	53.5211			isiB_2	Flavodoxin
contig00317	B_00981	2532	3032	167	+	0.41	0.37	0.36	0.23		0	0			purH_1	Bifunctional purine biosynthesis protein PurH
contig00372	B_01331	3907	4059	51	+	0.27	0.21	0.26	0.63		0	0				hypothetical protein
contig00560	B_02052	965	2002	346	-	0.2	0.14	0.06	0.97		47.5362	50.1449			acoD_2	Acetaldehyde dehydrogenase 2
contig00713	B_02367	562	1206	215	+	0.19	0.71	0.23	0.24		16.3551	16.3551			bdbD_2	Disulfide bond formation protein D precursor
contig01775	B_03457	80	193	38	+	0.54	0.23	0.43	0.17		0	0				hypothetical protein
contig06140	B_04206	111	293	61	-	0.56	0.35	0.35	0.1		0	0				hypothetical protein
contig00520	B_01934	21	290	90	-	0.91	0.12	0.05	0.28		0	0			torA_2	Trimethylamine-N-oxide reductase precursor
contig00729	B_02398	145	246	34	+	0.4	0.19	0.77	0		0	0				hypothetical protein
contig01243	B_03085	789	1139	117	-	0.58	0.38	0.07	0.33		25	35.3448			arsC	Arsenate reductase
contig01376	B_03189	1809	1913	35	+	0.2	0.06	0	1.1		0	0				hypothetical protein
contig01523	B_03313	321	470	50	+	0.27	0.73	0.1	0.26		0	0			hslU_1	ATP-dependent protease ATPase subunit HslU
contig15890	B_04575	64	261	66	+	0.1	0.03	0.94	0.29		0	0				hypothetical protein
contig00294	B_00856	1603	1821	73	-	0.09	0.12	0.36	0.79		43.0556	43.0556			murA	UDP-N-acetylglucosamine 1-carboxyvinyltransferase
contig06042	B_04200	210	437	76	+	0.36	0.73	0.19	0.08		0	0				hypothetical protein
contig00080	B_00042	12599	12877	93	+	0.51	0.25	0.25	0.34		34.7826	34.7826				hypothetical protein
contig00978	B_02791	510	1835	442	+	0.17	0.28	0.14	0.76		26.7574	41.0431			rsxB_2	Electron transport complex subunit RsxB
contig01064	B_02919	2080	2235	52	+	0.52	0.33	0.25	0.25		0	0				hypothetical protein
contig01451	B_03256	967	1359	131	-	0.62	0.23	0.11	0.39		28.4615	20			rpsB_2	30S ribosomal protein S2
contig00308	B_00950	2096	2740	215	+	0.44	0.49	0.27	0.15		13.5514	0			lon_1	Lon protease
contig00136	B_00085	8074	8508	145	-	0.7	0.29	0	0.35		0	0			dmsA_1	Dimethyl sulfoxide/trimethylamine N-oxide reductase precursor
contig00599	B_02144	376	1359	328	-	0.14	0.01	0.73	0.46		0	0				hypothetical protein
contig01611	B_03376	13	195	61	+	0.11	0.94	0.08	0.21		0	0			recA	Protein RecA
contig02166	B_03594	445	1260	272	-	0.37	0.58	0.34	0.05		0	7.74908			mscS_2	Small-conductance mechanosensitive channel
contig03873	B_03964	337	783	149	-	0.36	0.56	0.21	0.21		24.3243	23.6486			rplI	50S ribosomal protein L9
contig00502	B_01871	95	499	135	+	0.45	0.71	0.04	0.14		0	0				hypothetical protein
contig12067	B_04472	189	293	35	+	0.59	0.37	0.38	0		0	0				hypothetical protein
contig00202	B_00341	2163	2309	49	+	0.56	0.57	0.2	0		0	0			serB_1	Phosphoserine phosphatase
contig00322	B_01008	2143	2730	196	+	0.24	0.48	0.25	0.36		0	0			hisF_1	Imidazole glycerol phosphate synthase subunit HisF
contig00495	B_01850	3548	3676	43	-	0	0.1	0.34	0.89		0	0				hypothetical protein
contig00616	B_02201	1369	2826	486	-	0.49	0.52	0.18	0.14		8.65979	10.7216			nadB	L-aspartate oxidase
contig00701	B_02347	1849	2343	165	+	0.49	0.4	0.21	0.23		0	0				hypothetical protein
contig00947	B_02737	1799	2464	222	-	0.27	0.41	0.45	0.2		33.4842	26.2443			pepA_1	Cytosol aminopeptidase
contig01123	B_02971	1335	1790	152	-	0.36	0.46	0.38	0.13		25.8278	25.8278				Peptidase M16 inactive domain protein
contig00202	B_00342	2381	2749	123	+	0.39	0.5	0.27	0.16		0	0			serB_2	Phosphoserine phosphatase
contig00241	B_00598	4888	5325	146	+	0.14	0.57	0.44	0.17		0	0			metP	Methionine import system permease protein MetP
contig00300	B_00890	2639	2854	72	+	0.76	0.15	0.14	0.27		0	0				hypothetical protein
contig00720	B_02380	705	1046	114	+	0.66	0.19	0.3	0.17		0	0				hypothetical protein
contig00843	B_02603	106	2406	767	-	0.23	0.01	0.31	0.77		29.765	40.7311			ppsC	Phthiocerol synthesis polyketide synthase type I PpsC
contig01591	B_03370	796	1035	80	-	0.51	0.43	0.22	0.16		0	0				hypothetical protein
contig00311	B_00959	4375	4959	195	+	1.11	0.07	0.06	0.07		0	0			dcuA_2	Anaerobic C4-dicarboxylate transporter DcuA
contig00231	B_00538	313	552	80	+	0.26	0.43	0.14	0.48		0	16.4557			qseB_1	Transcriptional regulatory protein QseB
contig00307	B_00941	1676	2746	357	-	0.3	0.51	0.32	0.18		14.6067	19.9438			hemA_1	Glutamyl-tRNA reductase
contig00628	B_02215	618	734	39	-	0.53	0.16	0.13	0.49		0	0				hypothetical protein
contig00884	B_02648	1697	2392	232	+	0.58	0.37	0.22	0.14		13.4199	21.2121			pfs	Aminodeoxyfutalosine nucleosidase
contig01219	B_03062	1300	1620	107	+	0.06	0.08	0.58	0.59		0	0				hypothetical protein
contig01305	B_03140	187	1140	318	+	0.98	0.14	0.03	0.16		0	0			dcuB_1	Anaerobic C4-dicarboxylate transporter DcuB
contig06508	B_04227	154	324	57	+	0.48	0.15	0.23	0.45		28.5714	28.5714				hypothetical protein
contig00145	B_00130	21	974	318	-	0.26	0.04	0.3	0.7		14.1956	23.6593			angR_1	Anguibactin system regulator
contig02623	B_03706	469	1215	249	+	0.49	0.49	0.14	0.18		16.5323	18.5484			ctpA	Carboxy-terminal processing protease CtpA precursor
contig08786	B_04343	55	306	84	-	0.32	0.33	0.35	0.3		27.7108	39.759				hypothetical protein
contig00165	B_00198	7846	8586	247	+	0.36	0.45	0.22	0.26		32.9268	35.3659			trpA	Tryptophan synthase alpha chain
contig00173	B_00218	8851	9408	186	+	0.36	0.37	0.32	0.24		27.027	35.6757				hypothetical protein
contig00202	B_00345	5046	5207	54	+	0.25	0.36	0.33	0.35		0	0			aroG	Phospho-2-dehydro-3-deoxyheptonate aldolase AroG
contig00224	B_00497	4051	4314	88	+	0.08	0.34	0.07	0.8		50.5747	33.3333				hypothetical protein
contig00321	B_01001	3882	4253	124	-	0.22	0.17	0.28	0.62		0	0			mopB	Molybdenum-pterin-binding protein MopB
contig00480	B_01802	3012	3518	169	-	0.56	0.38	0.27	0.08		0	0			cysS_2	Cysteine--tRNA ligase
contig00616	B_02199	8	988	327	-	0.39	0.44	0.27	0.19		0	0			nhaD_4	Na(+)/H(+) antiporter NhaD
contig00701	B_02348	2368	2670	101	-	0.27	0.42	0.29	0.31		0	0			yvdD	LOG family protein YvdD
contig02760	B_03738	332	775	148	+	0.23	0.39	0.15	0.52		12.2449	12.2449				Yqey-like protein
contig04297	B_04025	94	261	56	-	0.37	0.38	0.2	0.34		0	0			trpF_2	N-(5'-phosphoribosyl)anthranilate isomerase
contig03879	B_03966	539	703	55	+	0.25	0.7	0.21	0.12		0	0				hypothetical protein
contig00158	B_00184	9064	9216	51	-	0.27	0.79	0.22	0		0	0				hypothetical protein
contig00713	B_02366	141	572	144	+	0.24	0.74	0.26	0.04		0	0			bdbC	Disulfide bond formation protein C
contig00774	B_02477	1052	1231	60	+	0.34	0.32	0.3	0.32		0	42.3729				hypothetical protein
contig00447	B_01694	2808	3032	75	+	0.45	0.51	0.15	0.17		0	0			cheY_4	Chemotaxis protein CheY
contig01051	B_02907	1205	2113	303	+	0.22	0.52	0.41	0.13		0	0			btuB_4	Vitamin B12 transporter BtuB precursor
contig00387	B_01420	3988	4521	178	-	0.27	0.95	0.01	0.04		0	0			tar_3	Methyl-accepting chemotaxis protein II
contig00529	B_01974	3208	3564	119	+	0.4	0.48	0.23	0.16		0	0			sdcS_3	Sodium-dependent dicarboxylate transporter SdcS
contig00627	B_02210	1760	2065	102	-	0.13	0.77	0.06	0.31		0	0				hypothetical protein
contig00947	B_02736	654	1571	306	-	0.4	0.46	0.12	0.29		45.5738	44.5902			ugd_2	UDP-glucose 6-dehydrogenase
contig01664	B_03408	145	852	236	+	0.2	0.58	0.27	0.22		18.7234	20.4255				hypothetical protein
contig05464	B_04156	16	570	185	-	0.73	0.23	0.24	0.07		0	0				hypothetical protein
contig00068	B_00024	16611	17933	441	+	0.38	0.47	0.21	0.2		6.59091	9.77273			topA_1	DNA topoisomerase 1
contig00332	B_01081	3170	3529	120	-	0.06	0.55	0.39	0.26		0	0			metH_4	Methionine synthase
contig01308	B_03144	628	1968	447	+	0.39	0.37	0.33	0.17		26.2332	25.3363			glyS_2	Glycine--tRNA ligase beta subunit
contig01404	B_03207	89	349	87	+	0.63	0.22	0.04	0.37		0	0				C4-dicarboxylate transporter DcuC
contig01421	B_03222	1588	1770	61	+	0.11	0.52	0.21	0.42		0	0				hypothetical protein
contig00250	B_00629	4307	4915	203	-	0.47	0.41	0.31	0.06		0	0			rluB_1	Ribosomal large subunit pseudouridine synthase B
contig00307	B_00945	4193	5491	433	-	0.33	0.55	0.22	0.15		20.8333	25.2315			hisD	Histidinol dehydrogenase
contig00311	B_00957	2231	3637	469	+	0.94	0.14	0.05	0.12		45.2991	41.8803			aspA	Aspartate ammonia-lyase
contig00413	B_01545	487	780	98	-	0.35	0.43	0.15	0.32		31.9588	31.9588				hypothetical protein
contig00536	B_01993	738	3446	903	-	0.38	0.37	0.27	0.23		0	0			mrpA	Na(+)/H(+) antiporter subunit A
contig00776	B_02484	1454	2605	384	-	0.25	0.76	0.21	0.03		0	0				hypothetical protein
contig01205	B_03045	1287	1424	46	-	0.74	0.37	0	0.14		0	0				hypothetical protein
contig01527	B_03317	44	319	92	-	0.3	0.37	0.23	0.35		0	0			pcrA_2	ATP-dependent DNA helicase PcrA
contig03736	B_03947	349	546	66	-	0.1	0.42	0.25	0.48		0	0				hypothetical protein
contig00362	B_01274	320	940	207	+	0.29	0.3	0.31	0.34		27.1845	33.0097			rny_2	Ribonuclease Y
contig00517	B_01919	801	1565	255	-	0.56	0.31	0.25	0.12		0	0				GTP cyclohydrolase 1 type 2
contig04306	B_04028	460	642	61	+	0.89	0.17	0.08	0.1		0	0				hypothetical protein
contig04764	B_04084	462	689	76	-	0.81	0.31	0.04	0.08		0	0				hypothetical protein
contig00080	B_00033	6778	7770	331	-	0.43	0.29	0.19	0.33		0	9.39394			fliF_1	Flagellar M-ring protein
contig00152	B_00152	5120	6004	295	-	0.16	0.29	0.45	0.34		22.7891	33.3333			era	GTPase Era
contig00329	B_01054	3207	3968	254	-	0.43	0.05	0.13	0.63		22.9249	14.6245			fldI	R-phenyllactate dehydratase activator
contig00395	B_01458	1691	1885	65	+	0.52	0.13	0.1	0.49		0	0			pleD_2	Response regulator PleD
contig00447	B_01691	566	1909	448	-	0.32	0.56	0.15	0.21		14.5414	10.962			rimO_1	Ribosomal protein S12 methylthiotransferase RimO
contig00669	B_02282	1885	2247	121	-	0.22	0.46	0.4	0.16		0	0			nth_2	Endonuclease III
contig00720	B_02383	2154	2873	240	-	0.62	0.21	0.2	0.21		0	0			ecfA3	Energy-coupling factor transporter ATP-binding protein EcfA3
contig00983	B_02795	585	1187	201	-	0.47	0.26	0.19	0.32		15.5	15			dnaA_3	Chromosomal replication initiator protein DnaA
contig01584	B_03367	798	1754	319	+	0.36	0.42	0.2	0.26		0	0				Phosphate transporter family protein
contig01876	B_03512	123	650	176	+	0.19	0.82	0.19	0.04		37.7143	30.8571			yfkO_3	Putative NAD(P)H nitroreductase YfkO
contig05387	B_04149	348	575	76	-	0.18	0.42	0.3	0.34		0	0			prlC_3	Oligopeptidase A
contig00214	B_00430	6352	6864	171	+	0.36	0.22	0.29	0.37		0	0				hypothetical protein
contig00139	B_00104	6066	6935	290	-	0.33	0.38	0.26	0.26		28.0277	37.0242			thrC_2	Threonine synthase
contig00302	B_00911	3076	3996	307	-	0.44	0.29	0.33	0.17		0	0			yrbG	Inner membrane protein YrbG
contig00364	B_01283	162	809	216	+	0.16	0.38	0.31	0.38		0	0			tcdA	tRNA threonylcarbamoyladenosine dehydratase
contig00702	B_02350	54	1367	438	+	0.53	0.25	0.22	0.23		0	0			mrpD	Na(+)/H(+) antiporter subunit D
contig00707	B_02356	994	2448	485	+	0.56	0.33	0.08	0.26		0	0			smc	Chromosome partition protein Smc
contig00943	B_02734	1877	1975	33	-	0.83	0.06	0.15	0.19		0	0				hypothetical protein
contig13233	B_04508	2	271	90	-	0.15	0	0.16	0.92		0	0				NnrS protein
contig00217	B_00459	7092	7478	129	+	0.42	0.21	0.54	0.05		0	0				hypothetical protein
contig00224	B_00502	6332	7474	381	+	0.36	0.21	0.37	0.28		0	0			uraA	Uracil permease
contig00677	B_02301	698	1087	130	-	0.47	0.1	0.21	0.44		34.8837	34.8837			kdsB_3	3-deoxy-manno-octulosonate cytidylyltransferase
contig01026	B_02877	1156	1389	78	+	0.17	0.6	0.29	0.16		0	0			dadA_3	D-amino acid dehydrogenase small subunit
contig01999	B_03548	231	965	245	+	0.36	0.36	0.09	0.41		17.623	29.918				LamB/YcsF family protein
contig00188	B_00308	5488	6000	171	-	0.6	0.29	0.1	0.22		0	0			zraS_1	Sensor protein ZraS
contig00259	B_00651	401	946	182	+	0.6	0.3	0.24	0.07		18.7845	18.7845				putative response regulatory protein
contig00313	B_00963	3371	3637	89	+	0.53	0.33	0.28	0.07		0	0				hypothetical protein
contig00250	B_00631	5123	6085	321	-	0.38	0.37	0.24	0.22		11.5625	8.125			kdsD	Arabinose 5-phosphate isomerase KdsD
contig00255	B_00649	6201	6629	143	+	0.47	0.24	0.46	0.04		0	0			yfiC	tRNA1(Val) (adenine(37)-N6)-methyltransferase
contig00278	B_00771	5595	5870	92	-	0.52	0.53	0.02	0.14		0	0				hypothetical protein
contig00410	B_01536	963	1943	327	-	0.17	0.51	0.22	0.31		0	0			selD	Selenide, water dikinase
contig01464	B_03274	1323	1808	162	+	0.25	0.42	0.34	0.2		44.7205	47.205				hypothetical protein
contig00345	B_01170	2412	3311	300	+	0.27	0.17	0.25	0.51		15.3846	16.7224			yfkN	Trifunctional nucleotide phosphoesterase protein YfkN precursor
contig02105	B_03585	739	1350	204	-	0.3	0.58	0.23	0.09		11.8227	11.8227			mlaA	putative phospholipid-binding lipoprotein MlaA precursor
contig00246	B_00610	5968	6459	164	-	0.25	0.54	0.18	0.23		0	0			tatB	Sec-independent protein translocase protein TatB
contig00356	B_01243	3003	3482	160	+	0.25	0.37	0.38	0.2		0	0			pgpA	Phosphatidylglycerophosphatase A
contig00581	B_02106	1320	1718	133	-	0.41	0.58	0.1	0.1		0	0			algC_2	Phosphomannomutase/phosphoglucomutase
contig00695	B_02329	947	1216	90	+	0.08	0.38	0.38	0.35		0	0				hypothetical protein
contig00255	B_00648	6016	6261	82	+	0.5	0.1	0.36	0.23		0	0				hypothetical protein
contig00292	B_00847	8	295	96	+	0.42	0.24	0.2	0.33		0	0			nrnA	Bifunctional oligoribonuclease and PAP phosphatase NrnA
contig00474	B_01785	2261	2812	184	-	0.3	0.43	0.32	0.14		0	0				HPP family protein
contig00614	B_02191	1508	2752	415	+	0.31	0.46	0.22	0.2		9.66184	28.0193			tdcB	L-threonine dehydratase catabolic TdcB
contig00784	B_02503	1135	1320	62	-	0.33	0.07	0.58	0.21		0	0				hypothetical protein
contig00904	B_02671	2013	2381	123	+	0.22	0.43	0.13	0.41		0	0			gpsA	Glycerol-3-phosphate dehydrogenase [NAD(P)+]
contig01153	B_03011	1677	2120	148	+	0.14	0.19	0.34	0.52		0	0			folP_2	Dihydropteroate synthase
contig01364	B_03179	1371	1874	168	+	0.48	0.19	0.29	0.23		16.7665	0			mobB	Molybdopterin-guanine dinucleotide biosynthesis adapter protein
contig01389	B_03198	1076	1228	51	-	0.4	0.5	0.16	0.13		0	0				4-diphosphocytidyl-2-C-methyl-D-erythritol kinase
contig00235	B_00559	4505	4711	69	+	0.3	0.34	0.45	0.09		32.3529	0				Putative peptidyl-prolyl cis-trans isomerase
contig00313	B_00964	3631	4692	354	+	0.25	0.49	0.33	0.11		0	0			ftsK_1	DNA translocase FtsK
contig00801	B_02539	1951	2736	262	-	0.16	0.68	0.24	0.1		0	0			exoA_1	Exodeoxyribonuclease
contig00983	B_02796	1202	1708	169	-	0.32	0.33	0.15	0.38		0	0			dnaA_4	Chromosomal replication initiator protein DnaA
contig01464	B_03273	778	1269	164	+	0.46	0.34	0.15	0.23		15.9509	30.0613			prlC_2	Oligopeptidase A
contig05095	B_04117	15	104	30	+	0.68	0.5	0	0		0	0				hypothetical protein
contig10582	B_04422	101	352	84	+	0.24	0.08	0.25	0.61		0	0				hypothetical protein
contig00212	B_00415	2481	2732	84	+	0.4	0.28	0.19	0.3		0	0				hypothetical protein
contig00507	B_01890	1518	1784	89	+	0.23	0.19	0.18	0.57		50	50				hypothetical protein
contig00125	B_00065	9665	11266	534	+	0.43	0.18	0.07	0.49		32.0826	36.2101			nifJ_3	Pyruvate-flavodoxin oxidoreductase
contig00179	B_00239	5670	6503	278	-	0.46	0.18	0.26	0.27		0	0			lpxK	Tetraacyldisaccharide 4'-kinase
contig00195	B_00317	2144	2950	269	-	0.48	0.35	0.1	0.24		0	0			prmA	Ribosomal protein L11 methyltransferase
contig00235	B_00558	4095	4373	93	-	0.22	0.5	0.18	0.27		0	0				Ferredoxin, 2Fe-2s
contig00292	B_00851	3037	3918	294	+	0.55	0.3	0.17	0.15		17.4061	28.3276			thrB	Homoserine kinase
contig00331	B_01075	4276	4623	116	+	0.29	0.26	0.13	0.49		0	0			exbB_1	Biopolymer transport protein ExbB
contig00392	B_01445	2025	2471	149	+	0.55	0.24	0.25	0.13		0	15.5405				NUDIX domain protein
contig00559	B_02043	486	671	62	+	0.33	0.03	0.5	0.31		0	0				hypothetical protein
contig04434	B_04046	306	668	121	-	0.06	0.04	0.28	0.79		0	0				hypothetical protein
contig00212	B_00412	827	1090	88	+	0.15	0.48	0.17	0.36		0	0				hypothetical protein
contig00344	B_01159	1352	2260	303	-	0.18	0.39	0.25	0.34		0	0			nspC_2	Carboxynorspermidine/carboxyspermidine decarboxylase
contig00485	B_01813	628	759	44	-	0.31	0.49	0.07	0.29		0	0				hypothetical protein
contig00702	B_02353	2139	2435	99	+	0.41	0.3	0.13	0.32		0	0			mrpG	Na(+)/H(+) antiporter subunit G
contig01043	B_02904	2046	2246	67	+	0.3	0.03	0.07	0.76		0	0				hypothetical protein
contig09752	B_04397	65	433	123	+	0.17	0.57	0.21	0.21		0	0				hypothetical protein
contig00640	B_02239	1472	2413	314	-	0.37	0.41	0.22	0.16		15.655	20.7668			hemC	Porphobilinogen deaminase
contig00833	B_02583	939	1064	42	+	0.33	0.41	0.27	0.15		0	0			glmM_2	Phosphoglucosamine mutase
contig01761	B_03445	587	1357	257	-	0.77	0.12	0.12	0.15		31.25	31.25			tar_16	Methyl-accepting chemotaxis protein II
contig04323	B_04030	36	248	71	+	0.58	0.33	0.16	0.09		0	0				hypothetical protein
contig00292	B_00849	1655	2554	300	+	0.38	0.39	0.17	0.21		0	0			lpxC	UDP-3-O-[3-hydroxymyristoyl] N-acetylglucosamine deacetylase
contig00388	B_01424	1031	2089	353	-	0.56	0.24	0.28	0.07		0	0			mmpA	Metalloprotease MmpA
contig02952	B_03805	822	1100	93	+	0.15	0.27	0.18	0.55		0	0			isiB_3	Flavodoxin
contig00080	B_00041	12161	12595	145	+	0.23	0.4	0.21	0.31		0	0				hypothetical protein
contig00259	B_00660	6190	6480	97	-	0.14	0.07	0.15	0.79		0	0				hypothetical protein
contig00347	B_01180	4352	4540	63	+	0.32	0.17	0.26	0.4		0	0				hypothetical protein
contig00381	B_01387	2086	3210	375	-	0.11	0.02	0.36	0.66		10.6952	10.6952			exbB_2	Biopolymer transport protein ExbB
contig00381	B_01389	3430	3840	137	-	0.15	0.06	0.24	0.7		14.7059	14.7059				hypothetical protein
contig00144	B_00127	10099	10413	105	-	0.45	0.57	0.06	0.06		0	0			queC_1	7-cyano-7-deazaguanine synthase
contig00216	B_00445	7460	7600	47	-	0	0.86	0.14	0.14		0	0				hypothetical protein
contig00224	B_00500	5592	5918	109	-	0.75	0.12	0.21	0.06		33.3333	0			upp_1	Uracil phosphoribosyltransferase
contig00230	B_00535	5931	6815	295	+	0.41	0.3	0.26	0.17		0	0			sppA	Putative signal peptide peptidase SppA
contig00334	B_01096	2240	3055	272	-	0.57	0.23	0.2	0.14		0	0				hypothetical protein
contig00368	B_01303	2625	2774	50	-	0	0.43	0.2	0.51		69.3878	69.3878			murG_3	UDP-N-acetylglucosamine--N-acetylmuramyl-(pentapeptide) pyrophosphoryl-undecaprenol N-acetylglucosamine transferase
contig00384	B_01404	721	837	39	+	0.35	0.33	0.13	0.33		0	0				hypothetical protein
contig00669	B_02278	72	908	279	-	0.12	0.91	0.04	0.07		0	0				hypothetical protein
contig01422	B_03223	51	773	241	+	0.25	0.17	0.43	0.29		39.5833	42.0833				Nickel uptake substrate-specific transmembrane region
contig05262	B_04138	415	603	63	+	0	0.57	0.47	0.1		0	37.0968			argD	Acetylornithine aminotransferase
contig00484	B_01811	3255	3668	138	+	0.49	0.23	0.24	0.18		0	49.635			lysA_2	Diaminopimelate decarboxylase
contig00686	B_02309	272	475	68	+	0.2	0.16	0.31	0.47		0	0				hypothetical protein
contig00228	B_00517	6920	7222	101	+	0.4	0.17	0.37	0.19		0	0				Glucose / Sorbosone dehydrogenase
contig00278	B_00770	4899	5507	203	-	0.47	0.39	0.18	0.09		19.3069	19.802			cph2_1	Phytochrome-like protein cph2
contig00472	B_01781	2881	3438	186	+	0.04	0.03	0.72	0.34		0	0			actP_2	Cation/acetate symporter ActP
contig00554	B_02026	416	1126	237	-	0.17	0.78	0.15	0.03		0	0				hypothetical protein
contig01210	B_03052	886	1122	79	-	0.17	0.13	0.35	0.48		0	0				flagellar biosynthesis regulator FlhF
contig01799	B_03477	931	1449	173	+	0.35	0.39	0.17	0.22		41.2791	41.2791				flagellar basal body-associated protein FliL
contig00517	B_01923	3322	3426	35	-	0.39	0.18	0.19	0.37		0	0				hypothetical protein
contig01461	B_03271	963	1460	166	+	0.29	0.4	0.17	0.27		0	0			coaD	Phosphopantetheine adenylyltransferase
contig04397	B_04042	429	803	125	+	0.38	0.22	0.12	0.41		0	0			pomA_2	Chemotaxis protein PomA
contig16865	B_04593	97	249	51	+	0.67	0.08	0	0.38		0	0				hypothetical protein
contig00068	B_00021	14662	14811	50	+	0.41	0.3	0.03	0.38		0	0				hypothetical protein
contig00180	B_00246	812	997	62	+	0.11	0.62	0.29	0.1		0	0				hypothetical protein
contig00306	B_00937	4270	4527	86	+	0.4	0.1	0.4	0.22		0	0			fmt_3	Methionyl-tRNA formyltransferase
contig00379	B_01373	3070	3846	259	+	0.45	0.2	0.18	0.29		0	0				hypothetical protein
contig00392	B_01448	3515	3727	71	-	0.1	0.15	0.6	0.27		0	0				hypothetical protein
contig00399	B_01487	3295	3777	161	-	0.72	0.15	0.21	0.04		0	0			argA	Amino-acid acetyltransferase
contig00491	B_01831	1354	2781	476	+	0.33	0.32	0.16	0.31		0	0			hldE_1	Bifunctional protein HldE
contig00913	B_02681	1911	2495	195	-	0.17	0.48	0.14	0.33		26.2887	26.2887			tar_13	Methyl-accepting chemotaxis protein II
contig00967	B_02763	159	536	126	+	0.27	0.32	0.13	0.4		0	0				hypothetical protein
contig02771	B_03740	356	805	150	+	0.63	0	0.36	0.13		0	0				hypothetical protein
contig03153	B_03854	528	965	146	-	0.46	0.44	0.09	0.13		0	0			cysD	Sulfate adenylyltransferase subunit 2
contig00216	B_00440	5558	5716	53	-	0.77	0.04	0.06	0.24		0	0				hypothetical protein
contig00223	B_00484	2117	2506	130	+	0.21	0.46	0.24	0.2		0	24.8062			ftsY_1	Signal recognition particle receptor FtsY
contig00388	B_01423	631	1026	132	-	0.31	0.23	0.04	0.53		39.6947	39.6947				hypothetical protein
contig00675	B_02296	2238	2996	253	+	0.27	0.37	0.19	0.28		13.4921	17.0635			thyA	Thymidylate synthase
contig04980	B_04106	156	362	69	+	0.39	0.12	0.14	0.46		0	0				hypothetical protein
contig00223	B_00482	870	1172	101	-	0.27	0.42	0.29	0.13		0	0				hypothetical protein
contig00332	B_01078	50	1594	515	-	0.17	0.59	0.18	0.17		9.53307	14.9805			metH_1	Methionine synthase
contig01451	B_03257	1362	1688	109	-	0.25	0.47	0.21	0.18		0	0				OmpA family protein
contig02709	B_03726	11	703	231	-	0.29	0.36	0.16	0.3		20	23.913				hypothetical protein
contig00068	B_00025	18101	18964	288	+	0.31	0.35	0.15	0.29		0	0			topA_2	DNA topoisomerase 1
contig00443	B_01672	128	442	105	-	0.65	0.2	0.19	0.06		17.3077	17.3077				hypothetical protein
contig00472	B_01779	1601	2224	208	-	0.55	0.43	0.03	0.09		15.4589	15.4589				hypothetical protein
contig00520	B_01936	1407	1994	196	-	0.76	0.17	0.04	0.13		0	0				hypothetical protein
contig01197	B_03038	368	1426	353	+	0.15	0.29	0.25	0.41		6.53409	9.94318			moeA_5	Molybdopterin molybdenumtransferase
contig01366	B_03181	588	1556	323	+	0.13	0.37	0.17	0.43		31.677	30.7453			aroB	3-dehydroquinate synthase
contig02918	B_03798	523	684	54	+	0.13	0.32	0.18	0.47		0	0				hypothetical protein
contig08312	B_04325	57	260	68	+	0.5	0.06	0.17	0.37		0	0				hypothetical protein
contig00240	B_00586	4348	4515	56	+	0.37	0.38	0.23	0.11		0	0				hypothetical protein
contig00240	B_00588	5167	5979	271	+	0.25	0.33	0.23	0.28		7.40741	7.40741				Archaea bacterial proteins of unknown function
contig00280	B_00782	5828	5950	41	-	0.33	0.05	0.4	0.31		0	0				hypothetical protein
contig00283	B_00795	675	1382	236	-	0.43	0.2	0.24	0.22		0	0			mnmE_1	tRNA modification GTPase MnmE
contig00299	B_00885	4991	5182	64	-	0.32	0.07	0.2	0.5		0	0				hypothetical protein
contig00578	B_02095	1418	1867	150	-	0.45	0.17	0.3	0.17		0	0				Na+/H+ antiporter family protein
contig00613	B_02188	2525	3196	224	-	0.33	0.04	0.52	0.2		0	0				hypothetical protein
contig00628	B_02216	697	1686	330	-	0.18	0.33	0.27	0.31		27.9635	27.9635				Monocarboxylate 2-oxoacid-binding periplasmic protein precursor
contig00712	B_02364	1836	2393	186	-	0.36	0.41	0.12	0.2		0	0				CDP-alcohol phosphatidyltransferase
contig00850	B_02614	1627	2124	166	+	0.45	0.33	0.12	0.19		0	0			kdsC	3-deoxy-D-manno-octulosonate 8-phosphate phosphatase KdsC
contig02002	B_03552	22	444	141	+	0.72	0.3	0.02	0.05		0	0				hypothetical protein
contig00080	B_00035	8537	8941	135	-	0.4	0.36	0.19	0.14		0	0			flgB	Flagellar basal body rod protein FlgB
contig00305	B_00924	2920	3381	154	+	0.22	0.61	0.26	0		0	0			hemH_5	Ferrochelatase
contig00643	B_02242	884	1693	270	+	0.63	0.06	0.09	0.31		0	7.80669				hypothetical protein
contig00179	B_00241	7648	8214	189	-	0.22	0.28	0.28	0.3		30.8511	30.8511			nadE_1	NH(3)-dependent NAD(+) synthetase
contig00266	B_00691	1830	3518	563	-	0.23	0.41	0.25	0.19		8.00712	13.7011			glnS	Glutamine--tRNA ligase
contig00292	B_00850	2564	3019	152	+	0.45	0.29	0.13	0.21		0	0				hypothetical protein
contig00340	B_01139	2980	3402	141	+	0.29	0.18	0.2	0.41		0	0			apu	Amylopullulanase precursor
contig00343	B_01155	4582	5115	178	-	0.46	0.39	0.16	0.07		0	0			ispH_2	4-hydroxy-3-methylbut-2-enyl diphosphate reductase
contig02074	B_03570	13	168	52	-	0.13	0.21	0.13	0.61		0	0				hypothetical protein
contig02819	B_03759	608	985	126	-	0.32	0.19	0.27	0.3		35.2	21.6				putative transcriptional regulatory protein
contig02634	B_03708	463	1143	227	+	0.24	0.44	0.18	0.22		10.6195	16.3717			moeB	Molybdopterin-synthase adenylyltransferase
contig00180	B_00245	113	802	230	+	0.32	0.3	0.17	0.28		0	0				Putative TrmH family tRNA/rRNA methyltransferase
contig00184	B_00273	8175	8600	142	-	0.29	0.01	0.28	0.49		0	0			yecS	Inner membrane amino-acid ABC transporter permease protein YecS
contig00282	B_00791	4772	5380	203	-	0.23	0.47	0.15	0.22		0	0			znuC	High-affinity zinc uptake system ATP-binding protein ZnuC
contig00322	B_01004	25	189	55	-	0.25	0.23	0.36	0.23		0	0				Ribonuclease J 1
contig00323	B_01019	4678	5385	236	+	0.26	0.16	0.25	0.4		0	0			cmoA_1	tRNA (cmo5U34)-methyltransferase
contig00426	B_01604	1964	3145	394	-	0.53	0.1	0.25	0.19		0	0			argJ	Arginine biosynthesis bifunctional protein ArgJ
contig00427	B_01615	4055	4267	71	+	0.67	0.24	0.07	0.09		0	0				hypothetical protein
contig00474	B_01782	527	883	119	-	0.29	0.52	0.21	0.05		19.4915	20.339			mdaB	Modulator of drug activity B
contig04693	B_04077	144	395	84	-	0.49	0.15	0.43	0		0	0				hypothetical protein
contig00185	B_00282	3742	4161	140	-	0.19	0.29	0.09	0.5		0	21.5827			ribE	Riboflavin synthase
contig01004	B_02836	853	2061	403	-	0.22	0.38	0.23	0.24		10.4478	5.72139			trpB	Tryptophan synthase beta chain
contig14534	B_04548	50	283	78	+	0.52	0.08	0.06	0.41		0	0				hypothetical protein
contig00080	B_00032	5771	6778	336	-	0.3	0.32	0.12	0.32		0	0			fliG	Flagellar motor switch protein FliG
contig00139	B_00096	1018	1263	82	+	0.58	0.26	0.14	0.08		0	0				hypothetical protein
contig00165	B_00197	6935	7744	270	-	0.33	0.28	0.17	0.28		0	9.29368			panB	3-methyl-2-oxobutanoate hydroxymethyltransferase
contig00179	B_00242	8186	8410	75	-	0.27	0.45	0.17	0.17		0	0			nadE_2	NH(3)-dependent NAD(+) synthetase
contig00246	B_00608	5230	5634	135	-	0.35	0.3	0.17	0.24		0	0			tatC_1	Sec-independent protein translocase protein TatC
contig00255	B_00637	350	514	55	+	0.37	0.27	0.42	0		0	0			trpF_1	N-(5'-phosphoribosyl)anthranilate isomerase
contig00373	B_01340	4047	4388	114	-	0.24	0.28	0.09	0.45		0	0				Universal stress protein family protein
contig00422	B_01588	3805	4260	152	-	0.49	0.17	0.11	0.29		0	0			trpE_1	Anthranilate synthase component 1
contig00673	B_02293	2243	2905	221	+	0.21	0.24	0.15	0.46		18.6364	21.3636			cseB_3	Transcriptional regulatory protein CseB
contig00850	B_02609	234	422	63	+	0.43	0.24	0.29	0.1		0	0				hypothetical protein
contig00903	B_02667	1564	2154	197	+	0.38	0.11	0.18	0.39		0	0			uvrA_4	UvrABC system protein A
contig00922	B_02698	1171	1401	77	+	0.35	0.25	0.13	0.33		0	0				hypothetical protein
contig01584	B_03366	352	819	156	+	0.22	0.48	0.24	0.12		0	0			cysP	Sulfate permease CysP
contig02310	B_03639	311	601	97	+	0.49	0.2	0.3	0.07		25	25			rhlE_5	ATP-dependent RNA helicase RhlE
contig02778	B_03743	3	845	281	-	0.07	0	0.45	0.54		0	0				muropeptide transporter
contig02918	B_03799	653	754	34	+	0	0.25	0.24	0.57		0	0				hypothetical protein
contig11300	B_04444	20	358	113	-	0.54	0.21	0.14	0.17		0	20.5357			thiE_3	Thiamine-phosphate synthase
contig00306	B_00928	197	373	59	+	0.46	0.29	0.08	0.22		0	0				hypothetical protein
contig00976	B_02786	16	1233	406	+	0.68	0.15	0.05	0.17		11.358	17.7778			torA_4	Trimethylamine-N-oxide reductase 1 precursor
contig01068	B_02924	1790	2212	141	-	0.39	0.21	0.18	0.27		0	0			dnaB_2	Replicative DNA helicase
contig01799	B_03473	21	431	137	+	0.4	0.25	0.21	0.19		0	0				hypothetical protein
contig01931	B_03531	17	151	45	+	0.15	0.33	0.29	0.28		0	0				leucine/isoleucine/valine transporter ATP-binding subunit
contig09973	B_04405	18	326	103	-	0.2	0.17	0.25	0.43		0	0				hypothetical protein
contig13232	B_04507	13	243	77	+	0.35	0.08	0.04	0.58		0	0			glgA	Glycogen synthase
contig00259	B_00654	2363	2698	112	-	0.18	0.72	0.09	0.06		0	0			moaA_1	Cyclic pyranopterin monophosphate synthase
contig00139	B_00097	1270	1392	41	+	0.5	0.26	0.12	0.16		0	0				hypothetical protein
contig00173	B_00209	3187	3336	50	+	0.14	0.21	0.56	0.13		20.4082	20.4082				hypothetical protein
contig00351	B_01213	452	868	139	+	0.1	0.76	0	0.18		0	0				TonB dependent receptor
contig00400	B_01495	2895	3293	133	+	0.26	0.29	0.16	0.33		25.7576	16.6667				hypothetical protein
contig00814	B_02555	292	675	128	-	0.16	0.27	0.56	0.05		0	0			ribA_2	GTP cyclohydrolase-2
contig00860	B_02625	1782	1967	62	+	0.66	0.07	0	0.31		0	0				hypothetical protein
contig00908	B_02673	479	1141	221	+	0.15	0.09	0.23	0.57		0	0				hypothetical protein
contig01144	B_02995	157	591	145	+	0.09	0.04	0.3	0.61		37.5	48.6111				hypothetical protein
contig01153	B_03008	482	1033	184	+	0.48	0.31	0.18	0.07		0	0				DNA replication regulator
contig03000	B_03814	424	561	46	+	0.74	0.05	0.11	0.14		0	0			tolB_2	Protein TolB
contig05490	B_04159	147	587	147	-	0.46	0.25	0.11	0.22		0	0				hypothetical protein
contig00250	B_00632	6095	6499	135	-	0.35	0.28	0.16	0.24		0	0			rnjA_1	Ribonuclease J 1
contig00294	B_00859	4585	4962	126	+	0.11	0.73	0.09	0.1		0	0				hypothetical protein
contig00307	B_00942	2736	2984	83	-	0.16	0.56	0.16	0.15		0	0			hemA_2	Glutamyl-tRNA reductase
contig00321	B_00999	2902	3039	46	-	0.15	0.28	0.32	0.28		0	0				hypothetical protein
contig00390	B_01431	3213	3560	116	-	0.12	0.55	0.2	0.16		33.913	36.5217				hypothetical protein
contig00616	B_02200	975	1316	114	-	0.24	0.24	0.27	0.28		0	0			nhaD_5	Na(+)/H(+) antiporter NhaD
contig00850	B_02611	828	1049	74	+	0.55	0.17	0.31	0		0	0				hypothetical protein
contig00915	B_02685	1372	2178	269	-	0.2	0.39	0.2	0.24		7.83582	0			parB	putative chromosome-partitioning protein ParB
contig01832	B_03495	1077	1214	46	+	0.15	0.32	0.14	0.42		0	0				hypothetical protein
contig01900	B_03520	729	1424	232	-	0.29	0.48	0.15	0.11		10.8225	10.8225			pleD_4	Response regulator PleD
contig04922	B_04100	136	642	169	-	0.28	0.24	0.17	0.34		19.0476	32.7381			pncC	Nicotinamide-nucleotide amidohydrolase PncC
contig10943	B_04435	56	274	73	-	0.09	0.67	0.27	0		0	0				Calcineurin-like phosphoesterase superfamily domain protein
contig00184	B_00274	8644	8829	62	-	0.55	0.03	0.34	0.1		0	0				hypothetical protein
contig00334	B_01094	1377	1865	163	-	0.42	0.35	0.17	0.08		0	0				Acyltransferase
contig00381	B_01386	1575	2093	173	-	0.08	0.02	0.52	0.4		0	0				MotA/TolQ/ExbB proton channel family protein
contig00413	B_01549	2901	3446	182	+	0.3	0.16	0.25	0.31		0	0			nagK	Fumarylpyruvate hydrolase
contig00564	B_02061	1839	2366	176	-	0.15	0.31	0.31	0.25		10.8571	0			clpB_2	Chaperone protein ClpB
contig00612	B_02180	416	1258	281	-	0.31	0.35	0.13	0.23		0	0			ubiA	4-hydroxybenzoate octaprenyltransferase
contig00669	B_02283	2273	2530	86	-	0.08	0.47	0.17	0.3		0	0			pdg	Ultraviolet N-glycosylase/AP lyase
contig00902	B_02662	42	461	140	-	0.15	0.06	0.36	0.45		0	0				uroporphyrinogen-III synthase
contig00922	B_02699	1410	2108	233	+	0.2	0.26	0.23	0.33		0	0			cysH	Thioredoxin-dependent 5'-adenylylsulfate reductase
contig00970	B_02778	1780	2331	184	-	0.22	0.13	0.29	0.38		0	0			livH_2	High-affinity branched-chain amino acid transport system permease protein LivH
contig01219	B_03061	1047	1289	81	+	0	0	0.63	0.39		0	0				Mo-co oxidoreductase dimerisation domain protein
contig02002	B_03555	1029	1370	114	+	0.42	0.39	0.1	0.11		0	0				protoporphyrinogen oxidase
contig00080	B_00044	13430	13600	57	+	0.72	0.07	0.11	0.11		0	0				hypothetical protein
contig00139	B_00095	518	916	133	-	0.2	0.5	0.12	0.19		0	0			moeA_2	Molybdopterin molybdenumtransferase
contig00144	B_00129	10766	11005	80	-	0.26	0.24	0.27	0.24		0	0				hypothetical protein
contig00270	B_00731	3905	4324	140	+	0.29	0.32	0.13	0.27		0	0			tsaE	tRNA threonylcarbamoyladenosine biosynthesis protein TsaE
contig00340	B_01140	3406	3714	103	+	0.33	0.27	0.22	0.19		0	0				hypothetical protein
contig00465	B_01763	2162	2887	242	+	0.42	0.16	0.38	0.05		11.6183	0			adh	Alcohol dehydrogenase
contig00842	B_02601	1879	2013	45	+	0.61	0.33	0.07	0		0	0				hypothetical protein
contig01038	B_02900	1570	2112	181	-	0.15	0	0.44	0.42		0	0				hypothetical protein
contig01163	B_03020	1687	2073	129	+	0.47	0.35	0.14	0.05		0	0			trpE_2	Anthranilate synthase component 1
contig01239	B_03083	1891	2031	47	+	0.29	0.41	0.17	0.14		0	0				hypothetical protein
contig00850	B_02613	1166	1630	155	+	0.44	0.25	0.2	0.12		0	0			hisB_2	Imidazoleglycerol-phosphate dehydratase
contig00578	B_02093	520	690	57	-	0.6	0.04	0.14	0.22		0	0				hypothetical protein
contig00144	B_00126	9566	10099	178	-	0.27	0.36	0.16	0.21		0	15.2542				6-pyruvoyl tetrahydropterin synthase
contig00302	B_00909	2028	2465	146	-	0.14	0.49	0.2	0.17		42.7586	60.6897			dps	DNA protection during starvation protein
contig00578	B_02097	2054	2743	230	-	0.41	0.07	0.3	0.22		0	0				hypothetical protein
contig01210	B_03055	1890	2045	52	-	0.39	0.33	0.03	0.25		0	0				hypothetical protein
contig01664	B_03407	20	148	43	+	0.16	0.5	0.19	0.15		0	0				hypothetical protein
contig02000	B_03549	75	584	170	+	0.2	0.32	0.22	0.26		0	0				hypothetical protein
contig02982	B_03806	387	899	171	+	0.24	0.17	0.26	0.33		0	0			blc_2	Outer membrane lipoprotein Blc precursor
contig00269	B_00717	1609	2682	358	+	0.3	0.3	0.27	0.12		9.52381	7.56303				hypothetical protein
contig00418	B_01565	611	949	113	-	0.18	0.36	0.17	0.28		0	0			trmL	tRNA (cytidine(34)-2'-O)-methyltransferase
contig00816	B_02560	1002	1337	112	-	0.42	0.21	0.19	0.17		0	0			uvrD_2	DNA helicase II
contig00329	B_01053	2886	3167	94	-	0.22	0	0.09	0.68		0	0				hypothetical protein
contig00366	B_01289	56	1024	323	-	0.36	0.2	0.19	0.24		13.6646	9.93789			trpS	Tryptophan--tRNA ligase
contig00820	B_02565	1394	1969	192	+	0.25	0.14	0.1	0.5		21.9895	28.2723			psd_1	Phosphatidylserine decarboxylase proenzyme
contig00921	B_02694	1254	1961	236	-	0.11	0.49	0.23	0.16		19.1489	25.1064			fabG_3	3-oxoacyl-[acyl-carrier-protein] reductase FabG
contig01035	B_02894	67	1092	342	-	0.18	0.33	0.24	0.24		0	0			clcA	H(+)/Cl(-) exchange transporter ClcA
contig01070	B_02926	711	1517	269	-	0.1	0.05	0.58	0.26		0	0				Fatty acid hydroxylase superfamily protein
contig01298	B_03137	988	1659	224	-	0.24	0	0.07	0.68		0	0			qseB_4	Transcriptional regulatory protein QseB
contig01832	B_03496	1198	1455	86	+	0.16	0.42	0.11	0.3		36.4706	36.4706			trpG	Anthranilate synthase component 2
contig03214	B_03861	178	780	201	+	0.27	0.19	0.28	0.25		0	0			aer_10	Aerotaxis receptor
contig00879	B_02640	1754	1951	66	+	0.21	0.26	0.42	0.1		0	0				hypothetical protein
contig00165	B_00192	3982	4383	134	-	0.35	0.25	0.24	0.14		20.3008	20.3008				hypothetical protein
contig00219	B_00465	4036	4848	271	-	0.35	0.19	0.14	0.3		0	14.8148				Ankyrin repeats (3 copies)
contig00721	B_02386	990	1517	176	+	0.27	0.31	0.15	0.25		0	0				hypothetical protein
contig00947	B_02735	362	616	85	-	0.08	0.45	0.15	0.3		34.5238	34.5238			ugd_1	UDP-glucose 6-dehydrogenase
contig01051	B_02908	2113	2289	59	+	0.23	0.47	0.17	0.11		0	0				hypothetical protein
contig01147	B_03004	1728	2078	117	-	0.41	0.18	0.17	0.22		0	0				hypothetical protein
contig07721	B_04301	24	275	84	-	0.24	0.03	0.33	0.38		0	0			srfAA	Surfactin synthase subunit 1
contig00080	B_00043	12864	13412	183	-	0.22	0.2	0.25	0.31		0	0				hypothetical protein
contig00246	B_00609	5664	5846	61	-	0.22	0.42	0.24	0.1		0	0			tatC_2	Sec-independent protein translocase protein TatC
contig00344	B_01160	2247	2423	59	-	0	0.65	0.11	0.22		0	0				Rubredoxin
contig00396	B_01463	293	472	60	-	0.11	0.28	0.16	0.43		0	0				hypothetical protein
contig00695	B_02330	1217	2008	264	+	0.36	0.35	0.15	0.12		8.36502	10.6464			trpC	Indole-3-glycerol phosphate synthase
contig01461	B_03270	775	960	62	+	0.33	0.34	0.21	0.1		0	0				putative aromatic acid decarboxylase
contig00313	B_00966	4827	5501	225	+	0.36	0.3	0.17	0.14		0	0			ftsK_2	DNA translocase FtsK
contig00173	B_00212	4387	5442	352	+	0.21	0.18	0.4	0.18		0	0			siaT_1	Sialic acid TRAP transporter permease protein SiaT
contig00202	B_00347	5600	5890	97	-	0.14	0.26	0.05	0.52		0	0			gatC	Glutamyl-tRNA(Gln) amidotransferase subunit C
contig00223	B_00485	2598	2795	66	+	0	0.58	0.1	0.29		0	0			ftsY_2	Signal recognition particle receptor FtsY
contig00270	B_00732	4507	5037	177	+	0.23	0.26	0.3	0.18		16.4773	16.4773			lptB_1	Lipopolysaccharide export system ATP-binding protein LptB
contig00308	B_00946	244	558	105	-	0.32	0.12	0.17	0.36		0	0				hypothetical protein
contig00356	B_01242	2109	2993	295	+	0.16	0.18	0.44	0.19		0	17.0068			basR_3	Transcriptional regulatory protein BasR
contig00422	B_01586	3122	3397	92	-	0.37	0.37	0.09	0.14		0	0			pdxJ_1	Pyridoxine 5'-phosphate synthase
contig00426	B_01605	3147	3650	168	-	0.53	0.11	0.22	0.11		0	0				potassium transporter peripheral membrane component
contig00431	B_01624	2964	3716	251	-	0.22	0.21	0.06	0.48		26.8	31.6			cah	Carbonic anhydrase precursor
contig00452	B_01717	3737	4036	100	-	0.48	0.15	0.34	0		36.3636	36.3636				DNA polymerase III subunit beta
contig00773	B_02472	998	1696	233	-	0.12	0.01	0.13	0.71		31.0345	25.8621			cirA_3	Colicin I receptor precursor
contig01305	B_03141	1101	1529	143	+	0.62	0.1	0.03	0.22		0	0			dcuB_2	Anaerobic C4-dicarboxylate transporter DcuB
contig04061	B_03999	322	834	171	+	0.44	0.29	0.17	0.07		31.7647	31.7647			pepA_2	Cytosol aminopeptidase
contig14269	B_04542	64	288	75	-	0.36	0.34	0.02	0.25		0	0			rpoD_2	RNA polymerase sigma factor RpoD
contig00202	B_00340	1173	2084	304	-	0.25	0.33	0.15	0.23		14.5215	21.1221			yitJ	Bifunctional homocysteine S-methyltransferase/5,10-methylenetetrahydrofolate reductase
contig01232	B_03072	26	487	154	+	0.13	0.3	0.16	0.37		0	0				putative voltage-gated ClC-type chloride channel ClcB
contig01441	B_03244	139	276	46	-	0.59	0.05	0.18	0.14		0	0				hypothetical protein
contig01497	B_03291	51	221	57	+	0.48	0.34	0.03	0.11		0	0				hypothetical protein
contig01773	B_03452	64	222	53	-	0.26	0.28	0.06	0.36		0	0				hypothetical protein
contig00235	B_00561	5086	6054	323	-	0.31	0.29	0.14	0.22		0	9.00621			nifL_1	Nitrogen fixation regulatory protein
contig00305	B_00922	2452	2616	55	+	0.12	0.23	0.15	0.46		0	0			hemH_4	Ferrochelatase
contig01163	B_03019	1061	1711	217	+	0.31	0.22	0.2	0.23		0	0				hypothetical protein
contig01549	B_03334	416	1309	298	+	0.41	0.12	0.2	0.23		14.4781	18.1818			nasR_2	Nitrate regulatory protein
contig04754	B_04081	96	275	60	+	0.34	0.11	0.19	0.32		0	0				hypothetical protein
contig00210	B_00397	7229	7576	116	-	0.53	0.11	0.04	0.27		0	0				hypothetical protein
contig00246	B_00607	4485	5246	254	-	0.19	0.3	0.21	0.25		0	0			queA	S-adenosylmethionine:tRNA ribosyltransferase-isomerase
contig00932	B_02714	1081	1257	59	-	0	0.22	0.19	0.54		0	0				hypothetical protein
contig03290	B_03877	771	911	47	-	0.15	0.05	0.07	0.68		0	0				hypothetical protein
contig00080	B_00034	7952	8521	190	-	0.39	0.34	0.12	0.1		15.873	15.873			fliF_2	Flagellar M-ring protein
contig00294	B_00857	1970	2854	295	+	0.23	0.48	0.2	0.04		0	0				EamA-like transporter family protein
contig00355	B_01235	169	534	122	+	0.22	0.14	0.12	0.47		0	0				hypothetical protein
contig00701	B_02349	2663	2854	64	-	0.32	0.33	0.1	0.2		0	0			fas6	LOG family protein ORF6 in fasciation locus
contig00782	B_02498	219	923	235	-	0.06	0.01	0.26	0.62		33.3333	38.0342			feoB_3	Ferrous iron transport protein B
contig01497	B_03293	1294	1617	108	-	0.19	0.49	0.27	0		0	0			crp	cAMP-activated global transcriptional regulator CRP
contig01761	B_03446	1380	1601	74	-	0.37	0.03	0.2	0.34		39.726	63.0137				hypothetical protein
contig00306	B_00936	3604	4182	193	+	0.42	0.32	0.17	0.03		0	0			fmt_2	Methionyl-tRNA formyltransferase
contig00397	B_01472	2912	3040	43	-	0.16	0.25	0.08	0.45		0	0				hypothetical protein
contig00820	B_02566	1948	2199	84	+	0.16	0.28	0.12	0.38		0	0			psd_2	Phosphatidylserine decarboxylase proenzyme
contig00994	B_02814	787	1251	155	+	0.44	0.19	0.15	0.16		0	0			mepM_1	Murein DD-endopeptidase MepM
contig01219	B_03060	104	955	284	+	0	0.03	0.26	0.65		28.2686	28.2686			yedY_2	Sulfoxide reductase catalytic subunit YedY
contig02133	B_03586	141	1244	368	-	0.24	0.37	0.16	0.17		11.1717	8.17439			hisS	Histidine--tRNA ligase
contig02797	B_03750	18	290	91	+	0.15	0.02	0.07	0.7		0	0				hypothetical protein
contig00136	B_00083	7292	7480	63	-	0.54	0.1	0.1	0.2		0	0				hypothetical protein
contig00337	B_01118	65	325	87	-	0.23	0.29	0.13	0.29		0	0				Peptidase M16 inactive domain protein
contig00660	B_02266	1448	1957	170	-	0.16	0.42	0.14	0.22		14.2012	13.6095			rpfG_3	Cyclic di-GMP phosphodiesterase response regulator RpfG
contig00743	B_02430	923	1219	99	+	0.62	0.11	0.08	0.13		0	0				hypothetical protein
contig00995	B_02821	1918	2076	53	+	0	0	0.46	0.48		0	0				hypothetical protein
contig01549	B_03335	1429	1554	42	+	0.16	0.2	0.12	0.46		0	0				hypothetical protein
contig00184	B_00263	2263	2673	137	+	0.35	0.11	0.19	0.28		0	0				hypothetical protein
contig00879	B_02638	69	422	118	+	0.35	0.23	0.08	0.27		0	0				hypothetical protein
contig04203	B_04016	35	391	119	+	0.34	0.14	0.18	0.27		0	19.4915				hypothetical protein
contig05695	B_04180	177	629	151	+	0.4	0.42	0.03	0.08		26.6667	19.3333			ackA_4	Acetate kinase
contig00548	B_02005	776	1573	266	+	0.31	0.42	0.13	0.07		21.1321	30.1887			kdsA	2-dehydro-3-deoxyphosphooctonate aldolase
contig00608	B_02170	797	3046	750	-	0.4	0.21	0.08	0.24		26.9693	27.1028			tar_9	Methyl-accepting chemotaxis protein II
contig00742	B_02427	2342	2527	62	-	0.33	0.03	0.26	0.31		0	0				hypothetical protein
contig10952	B_04436	40	357	106	+	0.38	0.14	0.23	0.18		22.8571	36.1905			truD_4	tRNA pseudouridine synthase D
contig00139	B_00103	5455	6093	213	-	0.25	0.35	0.17	0.15		27.8302	35.3774			thrC_1	Threonine synthase
contig00179	B_00236	3863	5041	393	+	0.21	0.38	0.2	0.13		19.6429	30.102			ygiC	Putative acid--amine ligase YgiC
contig00427	B_01611	1429	2127	233	+	0.61	0.2	0.08	0.03		0	0				guanosine pentaphosphate phosphohydrolase
contig00893	B_02655	1039	1404	122	-	0.11	0.14	0.15	0.52		0	0			cheY_6	Chemotaxis protein CheY
contig00994	B_02815	1197	1637	147	+	0.6	0.19	0.09	0.04		0	0				Polymer-forming cytoskeletal
contig01210	B_03054	1497	1874	126	-	0.27	0.1	0.25	0.3		34.4	26.4				hypothetical protein
contig01359	B_03175	98	1936	613	+	0.15	0.62	0.03	0.12		0	0			mcp4_8	Methyl-accepting chemotaxis protein 4
contig04451	B_04048	95	739	215	+	0.19	0.54	0.16	0.03		11.6822	11.6822				hypothetical protein
contig00136	B_00087	9164	9736	191	-	0.5	0.18	0.01	0.23		16.8421	16.8421			dmsA_2	Dimethyl sulfoxide/trimethylamine N-oxide reductase precursor
contig00362	B_01278	2264	2947	228	+	0.18	0.18	0.09	0.47		22.0264	26.8722			purK	N5-carboxyaminoimidazole ribonucleotide synthase
contig00364	B_01285	1836	3221	462	-	0.25	0.13	0.29	0.25		14.0998	20.1735			argH1	Argininosuccinate lyase 1
contig00380	B_01380	2614	3474	287	+	0.19	0.27	0.24	0.22		13.986	17.1329			dat	D-alanine aminotransferase
contig01494	B_03284	20	451	144	+	0.14	0.22	0.25	0.31		0	0			czcA	Cobalt-zinc-cadmium resistance protein CzcA
contig10668	B_04426	18	125	36	-	0.38	0.18	0.18	0.18		0	0				hypothetical protein
contig00459	B_01738	1536	2243	236	+	0.14	0.35	0.12	0.3		0	0			hisA	1-(5-phosphoribosyl)-5-[(5-phosphoribosylamino)methylideneamino] imidazole-4-carboxamide isomerase
contig00468	B_01766	367	543	59	+	0.23	0.22	0.14	0.32		0	48.2759				hypothetical protein
contig00205	B_00362	572	994	141	+	0.29	0.12	0.23	0.27		23.5714	26.4286				hypothetical protein
contig00235	B_00555	2438	3202	255	-	0.24	0.33	0.24	0.1		0	0				Farnesyl diphosphate synthase
contig00374	B_01345	1425	1811	129	-	0.42	0.21	0.18	0.1		0	0				bifunctional phosphopantothenoylcysteine decarboxylase/phosphopantothenate synthase
contig00375	B_01352	1386	1766	127	+	0.11	0.5	0.15	0.15		0	0			hspR	Putative heat shock protein HspR
contig00381	B_01383	537	908	124	-	0.22	0.03	0.3	0.36		0	0				transport protein TonB
contig00673	B_02291	1006	1416	137	+	0.55	0.08	0.05	0.23		27.2059	20.5882				hypothetical protein
contig00212	B_00413	1096	1896	267	+	0.25	0.18	0.29	0.19		0	0				D-alanyl-D-alanine carboxypeptidase
contig00443	B_01673	447	1157	237	-	0.17	0.24	0.21	0.29		11.4407	11.4407				hypothetical protein
contig00068	B_00022	14911	15774	288	+	0.14	0.35	0.23	0.18		0	8.7108			mqnD	1,4-dihydroxy-6-naphtoate synthase
contig01173	B_03027	508	1962	485	-	0.13	0.04	0.05	0.68		11.3636	15.4959			psrA_3	Polysulfide reductase chain A precursor
contig01664	B_03409	863	1612	250	-	0.27	0.32	0.16	0.15		0	0				Sodium/hydrogen exchanger family protein
contig09016	B_04358	33	272	80	+	0.17	0.05	0.12	0.56		0	0			argF_2	Ornithine carbamoyltransferase
contig00516	B_01917	2783	3574	264	-	0.1	0.17	0.2	0.43		14.8289	27.3764			tar_7	Methyl-accepting chemotaxis protein II
contig00702	B_02352	1858	2127	90	+	0.23	0.28	0.25	0.14		0	0			mrpF	Na(+)/H(+) antiporter subunit F
contig00784	B_02502	317	1123	269	+	0.1	0.36	0.16	0.28		0	0			htpX_2	hypothetical protein
contig01514	B_03305	372	1295	308	-	0.29	0.26	0.19	0.16		37.1336	42.3453				dUTPase
contig03780	B_03951	605	901	99	-	0.27	0.06	0.18	0.39		0	0				Toluene tolerance, Ttg2
contig06845	B_04251	19	171	51	+	0.13	0.17	0.22	0.38		0	0				hypothetical protein
contig01123	B_02969	22	216	65	-	0.31	0.36	0.23	0		0	0				glutamylglutaminyl-tRNA synthetase
contig01724	B_03431	1311	1613	101	-	0.34	0.25	0.24	0.06		0	0				hypothetical protein
contig00300	B_00892	4375	4794	140	+	0.63	0.09	0.17	0		0	0			baiA2	Bile acid 7-dehydroxylase 2
contig00305	B_00925	3381	3929	183	+	0.37	0.27	0.11	0.14		0	0				hypothetical protein
contig00313	B_00965	4652	4855	68	+	0.2	0.41	0.19	0.09		0	0			spoIIIE	DNA translocase SpoIIIE
contig00340	B_01138	2121	2609	163	+	0.21	0.33	0.19	0.16		0	24.0741				hypothetical protein
contig01030	B_02884	1704	2009	102	+	0.2	0.38	0.19	0.12		0	0			dnaJ_1	Chaperone protein DnaJ
contig03537	B_03921	557	910	118	-	0.23	0.13	0.15	0.38		0	0				hypothetical protein
contig00368	B_01302	2048	2647	200	-	0.2	0.17	0.23	0.29		0	15.0754			murG_2	UDP-N-acetylglucosamine--N-acetylmuramyl-(pentapeptide) pyrophosphoryl-undecaprenol N-acetylglucosamine transferase
contig01514	B_03306	1306	1404	33	-	0	0.06	0.25	0.58		0	0				hypothetical protein
contig00397	B_01471	2174	2911	246	-	0.19	0.24	0.11	0.34		0	0			mhpC	2-hydroxy-6-oxononadienedioate/2-hydroxy-6-oxononatrienedioate hydrolase
contig00403	B_01504	1965	2246	94	+	0.07	0.23	0.24	0.34		0	0				hypothetical protein
contig00669	B_02280	1307	1408	34	+	0.4	0.19	0.1	0.19		0	0				hypothetical protein
contig01422	B_03224	786	929	48	+	0.14	0.27	0.2	0.27		0	0				cobalt transport protein CbiM
contig01699	B_03421	40	840	267	-	0.3	0.15	0.05	0.38		0	0			siaT_5	Sialic acid TRAP transporter permease protein SiaT
contig01840	B_03497	14	301	96	-	0.21	0.33	0.14	0.2		0	0				YciI-like protein
contig00173	B_00211	4068	4412	115	+	0	0.02	0.75	0.11		0	0				hypothetical protein
contig00210	B_00394	5262	6020	253	-	0.24	0.24	0.17	0.23		0	0			cdsA	Phosphatidate cytidylyltransferase
contig00351	B_01212	27	425	133	+	0.1	0.64	0	0.14		0	0				TonB dependent receptor
contig00351	B_01215	1578	2123	182	-	0.22	0.27	0.22	0.17		0	0				hypothetical protein
contig00701	B_02345	1095	1529	145	+	0.09	0.07	0.24	0.48		0	0				hypothetical protein
contig01514	B_03307	1413	1715	101	-	0.54	0.15	0.06	0.13		0	0			virA_4	Wide host range VirA protein
contig06451	B_04219	40	480	147	-	0.14	0.51	0.23	0		0	0				hypothetical protein
contig06575	B_04232	22	420	133	-	0.31	0.18	0.15	0.24		0	0				hypothetical protein
contig00152	B_00147	3499	3699	67	-	0.2	0.48	0.2	0		0	0			mnmC_1	tRNA 5-methylaminomethyl-2-thiouridine biosynthesis bifunctional protein MnmC
contig00332	B_01082	3602	4204	201	-	0.44	0.32	0.05	0.06		0	0				tellurite resistance protein TehB
contig00216	B_00442	6366	6629	88	-	0.08	0.44	0.13	0.22		0	0				putative HTH-type transcriptional regulator/GBAA_1941/BAS1801
contig00240	B_00580	1424	1999	192	+	0.21	0.24	0.29	0.13		0	0			rifF	Proansamycin X synthase
contig00362	B_01273	88	240	51	+	0.13	0.08	0.16	0.5		0	0			rny_1	Ribonuclease Y
contig00362	B_01280	3610	4074	155	+	0.18	0.12	0.2	0.37		0	0			rsmD	Ribosomal RNA small subunit methyltransferase D
contig00403	B_01499	223	549	109	+	0.19	0.33	0.12	0.23		0	0				hypothetical protein
contig00432	B_01626	57	197	47	+	0.29	0.23	0.21	0.14		0	0				hypothetical protein
contig01123	B_02970	279	1181	301	-	0.25	0.23	0.28	0.11		0	0			gltX_2	Glutamate--tRNA ligase
contig08816	B_04345	173	370	66	+	0.21	0.13	0.05	0.48		0	0				hypothetical protein
contig00208	B_00384	7529	7765	79	+	0.26	0.08	0.12	0.4		0	0				hypothetical protein
contig00308	B_00947	527	967	147	-	0.28	0.2	0.12	0.26		22.6027	22.6027			proC	Pyrroline-5-carboxylate reductase
contig00424	B_01601	3476	3601	42	+	0	0.51	0.35	0		0	0			aroC	Chorismate synthase
contig00507	B_01892	2340	2651	104	+	0.26	0.25	0.17	0.18		0	0				hypothetical protein
contig00560	B_02050	267	458	64	-	0.11	0	0.05	0.7		0	0				hypothetical protein
contig02826	B_03764	830	1141	104	+	0.52	0.04	0.3	0		0	0				UDP-galactose-4-epimerase
contig05161	B_04129	105	296	64	+	0	0.3	0.26	0.3		0	0			glpE_2	Thiosulfate sulfurtransferase GlpE
contig00212	B_00414	1868	2521	218	+	0.31	0.24	0.19	0.12		0	0				hypothetical protein
contig00228	B_00510	2663	3115	151	+	0.36	0.3	0.12	0.08		0	22				hypothetical protein
contig00241	B_00595	3730	4470	247	+	0.19	0.36	0.18	0.13		0	0			metN_1	Methionine import ATP-binding protein MetN
contig00266	B_00689	750	1178	143	+	0.19	0.39	0.19	0.09		17.6056	0				hypothetical protein
contig00282	B_00786	2037	2411	125	-	0.22	0.32	0.22	0.1		0	0				hypothetical protein
contig00373	B_01336	2450	2716	89	+	0.23	0.14	0.13	0.36		0	0			tlyC	Hemolysin C
contig00374	B_01348	3296	3991	232	-	0.29	0.22	0.1	0.25		25.1082	25.1082			glmU_2	Bifunctional protein GlmU
contig00489	B_01826	100	270	57	+	0.24	0.37	0.03	0.22		0	0				hypothetical protein
contig00507	B_01889	583	1515	311	+	0.22	0.25	0.17	0.22		17.4194	20.3226				hypothetical protein
contig01147	B_03001	300	578	93	+	0.15	0.14	0.09	0.48		0	0			gpx1	Hydroperoxy fatty acid reductase gpx1
contig01451	B_03254	332	781	150	+	0.27	0.23	0.15	0.21		39.5973	22.8188			ptpA_2	Low molecular weight protein-tyrosine-phosphatase PtpA
contig01790	B_03468	905	1297	131	-	0.16	0.31	0.39	0		0	0			cysN	Sulfate adenylyltransferase subunit 1
contig01931	B_03532	151	870	240	+	0.2	0.19	0.31	0.16		12.9707	22.5941			livF	High-affinity branched-chain amino acid transport ATP-binding protein LivF
contig02873	B_03776	24	245	74	-	0.28	0.23	0.18	0.17		0	0				O-Antigen ligase
contig05135	B_04124	112	486	125	+	0.22	0.24	0.2	0.2		0	0				Uracil DNA glycosylase superfamily protein
contig00217	B_00446	105	374	90	+	0.6	0.05	0.13	0.07		0	0				hypothetical protein
contig00350	B_01211	4475	4648	58	+	0.23	0.07	0.11	0.44		0	0				hypothetical protein
contig00398	B_01477	2163	2501	113	+	0.6	0.09	0.1	0.06		0	0				hypothetical protein
contig00496	B_01855	2483	3103	207	+	0.29	0.26	0.02	0.28		0	0			ribB	3,4-dihydroxy-2-butanone 4-phosphate synthase
contig01557	B_03337	259	1425	389	+	0.1	0.28	0.18	0.29		41.7526	30.4124			purT	Phosphoribosylglycinamide formyltransferase 2
contig02876	B_03780	894	1130	79	+	0.17	0.38	0.14	0.16		0	0				transcriptional activator FtrB
contig00231	B_00544	6109	6423	105	+	0.06	0.06	0.31	0.42		0	0			yjcH	Inner membrane protein YjcH
contig00233	B_00545	212	1876	555	+	0.46	0.15	0.1	0.14		5.23466	4.51264			mfd_1	Transcription-repair-coupling factor
contig00983	B_02794	392	541	50	-	0.27	0.09	0.23	0.26		0	0			dnaA_2	Chromosomal replication initiator protein DnaA
contig02179	B_03603	666	1166	167	+	0.12	0.13	0.18	0.42		31.9277	25.3012			dapH_2	2,3,4,5-tetrahydropyridine-2,6-dicarboxylate N-acetyltransferase
contig02876	B_03779	357	884	176	+	0.23	0.25	0.19	0.18		0	0			trpD_2	Anthranilate phosphoribosyltransferase
contig00259	B_00658	5657	5980	108	+	0.25	0.33	0.14	0.12		0	0				hypothetical protein
contig00266	B_00690	1216	1797	194	-	0.28	0.34	0.19	0.03		0	0			gatB_1	Aspartyl/glutamyl-tRNA(Asn/Gln) amidotransferase subunit B
contig00299	B_00884	2962	4875	638	-	0.28	0.09	0.17	0.3		27.3155	29.3564			rocA	1-pyrroline-5-carboxylate dehydrogenase
contig00321	B_00998	2697	2912	72	-	0.19	0.24	0.23	0.18		45.0704	45.0704			moeA_4	Molybdopterin molybdenumtransferase
contig00327	B_01046	4430	5146	239	-	0.26	0.3	0.12	0.16		0	0			flgH	Flagellar L-ring protein precursor
contig00344	B_01158	1128	1289	54	-	0.13	0.24	0.12	0.35		0	0			nspC_1	Carboxynorspermidine/carboxyspermidine decarboxylase
contig00432	B_01630	2300	2944	215	+	0.41	0.19	0.12	0.12		0	0				Putative phosphoribosyl transferasec/MT0597
contig00774	B_02476	708	1034	109	+	0.44	0.12	0.16	0.12		0	0			mboIR	Type-2 restriction enzyme MboI
contig00860	B_02623	285	1247	321	+	0.44	0.11	0.07	0.22		0	0			kinA_1	Sporulation kinase A
contig00922	B_02696	27	173	49	+	0.28	0.39	0.17	0		0	0				hypothetical protein
contig00970	B_02777	1331	1780	150	-	0.18	0.21	0.2	0.25		0	0				leucine/isoleucine/valine transporter permease subunit
contig01336	B_03164	1736	1963	76	-	0.54	0.11	0.19	0		0	0				hypothetical protein
contig02660	B_03716	14	460	149	+	0.27	0.16	0.15	0.26		0	0			flhB_2	Flagellar biosynthetic protein FlhB
contig03524	B_03920	512	835	108	-	0.38	0.2	0.02	0.24		0	0				hypothetical protein
contig06774	B_04244	358	474	39	-	0	0.05	0.13	0.66		0	0			ychF_3	Ribosome-binding ATPase YchF
contig12908	B_04492	75	314	80	+	0.26	0.4	0.02	0.16		0	0			ackA_5	Acetate kinase
contig00228	B_00509	2157	2657	167	+	0.12	0.13	0.21	0.38		0	0				hypothetical protein
contig00397	B_01469	252	740	163	-	0.42	0.18	0.08	0.16		0	17.284				AP-4-A phosphorylase
contig00477	B_01791	2424	2663	80	-	0.43	0.19	0.06	0.16		0	0				hypothetical protein
contig00553	B_02024	835	1452	206	-	0.13	0.21	0.1	0.4		15.6098	19.5122			zraR_2	Transcriptional regulatory protein ZraR
contig01454	B_03260	418	1704	429	-	0.24	0.04	0.37	0.19		0	0			phnV	Putative 2-aminoethylphosphonate transport system permease protein PhnV
contig00198	B_00330	2933	3904	324	+	0.33	0.2	0.14	0.16		0	0			lolC	Lipoprotein-releasing system transmembrane protein LolC
contig00219	B_00469	6024	6356	111	+	0.24	0.15	0.1	0.34		0	0			mcp4_2	Methyl-accepting chemotaxis protein 4
contig00223	B_00481	634	810	59	-	0.35	0.07	0.19	0.22		0	0				5-formyltetrahydrofolate cyclo-ligase family protein
contig00246	B_00606	3439	4182	248	-	0.33	0.21	0.14	0.15		18.6235	23.0769			exoX	Exodeoxyribonuclease 10
contig00270	B_00733	5034	5360	109	-	0.19	0.1	0.19	0.35		0	0			ydaM_1	putative diguanylate cyclase YdaM
contig00338	B_01125	2307	2807	167	+	0.08	0.45	0.15	0.15		0	0			icaR	Biofilm operon icaADBC HTH-type negative transcriptional regulator IcaR
contig00424	B_01600	2799	3476	226	+	0.18	0.36	0.15	0.14		9.77778	9.77778			rnc	Ribonuclease 3
contig00777	B_02486	1742	1876	45	-	0	0	0.55	0.28		0	0				hypothetical protein
contig00842	B_02600	437	1744	436	+	0.14	0.27	0.25	0.17		0	0			speA_2	Biosynthetic arginine decarboxylase
contig00872	B_02629	121	1023	301	-	0.16	0.22	0.18	0.27		17.3333	12.3333			rsmH	Ribosomal RNA small subunit methyltransferase H
contig01105	B_02948	87	242	52	+	0.26	0.29	0.03	0.25		0	0				hypothetical protein
contig01932	B_03533	28	990	321	+	0.25	0.16	0.04	0.38		0	0			tar_17	Methyl-accepting chemotaxis protein II
contig05133	B_04123	385	645	87	-	0.23	0.34	0.11	0.15		0	0				biotin--protein ligase
contig06821	B_04248	315	425	37	+	0	0	0.31	0.52		0	0				hypothetical protein
contig18680	B_04610	83	187	35	-	0.2	0.12	0.33	0.18		0	0				hypothetical protein
contig00263	B_00667	424	618	65	-	0.63	0	0.1	0.1		0	0				hypothetical protein
contig00400	B_01496	3319	3609	97	-	0.21	0.22	0.27	0.13		0	0				bicyclomycin/multidrug efflux system
contig01194	B_03037	1808	2071	88	+	0.15	0.22	0.24	0.22		0	0				hypothetical protein
contig01324	B_03150	738	1493	252	-	0.19	0.51	0.08	0.05		0	0			fabG1	3-oxoacyl-[acyl-carrier-protein] reductase FabG1
contig01749	B_03439	244	1443	400	+	0.25	0.29	0.19	0.1		0	0			alsT_2	Amino-acid carrier protein AlsT
contig08878	B_04351	35	358	108	+	0.19	0.31	0.09	0.24		0	0				STAS domain protein
contig00080	B_00031	5094	5768	225	-	0.18	0.28	0.19	0.17		0	0				flagellar assembly protein H
contig00216	B_00443	6848	7072	75	-	0	0.45	0.2	0.17		0	0				hypothetical protein
contig00371	B_01321	2679	3302	208	-	0.26	0.17	0.27	0.12		0	0				hypothetical protein
contig00507	B_01891	1813	2340	176	+	0.35	0.17	0.05	0.25		18.8571	13.1429				hypothetical protein
contig00562	B_02055	355	684	110	+	0.06	0.02	0.22	0.52		0	0				hypothetical protein
contig00578	B_02096	1909	2037	43	-	0.32	0.05	0.15	0.3		0	0				hypothetical protein
contig00761	B_02452	2308	2658	117	+	0.06	0.2	0.13	0.43		0	0			nifL_2	Nitrogen fixation regulatory protein
contig00791	B_02522	795	1196	134	+	0.05	0.25	0.09	0.43		0	0				Glyoxalase-like domain protein
contig00962	B_02762	2298	2435	46	-	0.15	0.14	0.25	0.28		0	0				hypothetical protein
contig02839	B_03771	828	971	48	+	0.14	0	0.68	0		0	0				PrpF protein
contig06774	B_04243	75	395	107	-	0.06	0.32	0.08	0.36		0	0			ychF_2	Ribosome-binding ATPase YchF
contig11458	B_04451	56	157	34	+	0.2	0.57	0.05	0		0	0				hypothetical protein
contig00266	B_00687	106	243	46	+	0.15	0.32	0.21	0.14		0	0				hypothetical protein
contig00278	B_00772	6101	6277	59	-	0.23	0.4	0.08	0.11		0	0				response regulator PleD
contig00572	B_02079	2849	2956	36	+	0	0.06	0.05	0.71		0	0				hypothetical protein
contig09134	B_04366	32	352	107	-	0	0.02	0.21	0.59		39.6226	39.6226				hypothetical protein
contig00219	B_00464	3231	4004	258	-	0.11	0.39	0.14	0.17		8.17121	12.8405			ankX_1	Phosphocholine transferase AnkX
contig00233	B_00548	3964	4659	232	-	0.12	0.2	0.11	0.38		18.6147	18.6147			hutH_2	Histidine ammonia-lyase
contig00334	B_01095	1852	2082	77	-	0.27	0.14	0.15	0.25		0	0				hypothetical protein
contig00340	B_01143	4592	5254	221	+	0.25	0.22	0.14	0.2		0	0			ftsE	Cell division ATP-binding protein FtsE
contig00354	B_01232	2455	3696	414	+	0.31	0.22	0.08	0.2		11.6223	7.26392			deaD	ATP-dependent RNA helicase DeaD
contig00370	B_01310	471	1184	238	-	0.2	0.32	0.1	0.19		0	18.9873				putative oxidoreductase
contig00381	B_01388	3207	3413	69	-	0.3	0	0.33	0.18		0	0				hypothetical protein
contig00400	B_01489	60	362	101	+	0.07	0.11	0.06	0.57		0	0				Cupin domain protein
contig00464	B_01753	696	1646	317	+	0.15	0.13	0.33	0.2		0	0			znuA	High-affinity zinc uptake system protein ZnuA precursor
contig00484	B_01810	2459	3283	275	+	0.32	0.23	0.1	0.16		11.3139	0			lysA_1	Diaminopimelate decarboxylase
contig00564	B_02060	773	1759	329	-	0.31	0.26	0.1	0.14		12.1951	11.8902			clpB_1	Chaperone protein ClpB
contig00627	B_02208	347	1207	287	-	0.14	0.42	0.16	0.09		0	0			rimO_2	Ribosomal protein S12 methylthiotransferase RimO
contig01439	B_03238	145	369	75	-	0.27	0.09	0.11	0.34		0	0				hypothetical protein
contig01799	B_03476	737	928	64	+	0.11	0.17	0.23	0.3		0	0				hypothetical protein
contig01804	B_03484	268	978	237	-	0.14	0.08	0.19	0.4		0	0				Archaeal ATPase
contig01809	B_03486	216	449	78	+	0.17	0.25	0.23	0.16		0	0				hypothetical protein
contig02900	B_03791	485	739	85	+	0.32	0.03	0.46	0		21.4286	38.0952			hcpA_1	Major exported protein
contig00592	B_02132	2809	3156	116	-	0.06	0.11	0.15	0.49		0	0				hypothetical protein
contig00152	B_00141	87	602	172	-	0.2	0.27	0.11	0.22		16.3743	0			thiD	Hydroxymethylpyrimidine/phosphomethylpyrimidine kinase
contig00176	B_00230	8305	8970	222	+	0.46	0.23	0.08	0.03		0	0			baeR	Transcriptional regulatory protein BaeR
contig00362	B_01277	1883	2008	42	+	0.16	0.1	0.08	0.46		0	0				hypothetical protein
contig00491	B_01830	343	1353	337	+	0.26	0.29	0.17	0.08		13.0952	16.369			hldD	ADP-L-glycero-D-manno-heptose-6-epimerase
contig00627	B_02209	1228	1800	191	-	0.07	0.52	0.18	0.03		0	0				hypothetical protein
contig00691	B_02319	1703	2425	241	-	0.11	0.33	0.18	0.18		0	0			lutA_4	Lactate utilization protein A
contig01885	B_03518	1172	1363	64	-	0.32	0.1	0.08	0.3		0	0				hypothetical protein
contig03505	B_03910	16	240	75	-	0.27	0.09	0.02	0.42		0	0				hypothetical protein
contig04508	B_04057	99	791	231	-	0.15	0.25	0.1	0.3		10.4348	10.4348			ydaM_2	putative diguanylate cyclase YdaM
contig00263	B_00677	5403	5972	190	-	0.21	0.28	0.21	0.1		0	0			acuR	Transcriptional regulator AcuR
contig00403	B_01506	2993	4180	396	+	0.34	0.13	0.25	0.08		0	0			xseA	Exodeoxyribonuclease 7 large subunit
contig00516	B_01916	780	2786	669	+	0.13	0.38	0.19	0.1		0	0			betT_2	High-affinity choline transport protein
contig00202	B_00350	7190	8257	356	+	0.21	0.24	0.14	0.2		8.73239	8.73239				TrkA-C domain protein
contig00205	B_00372	6070	6384	105	-	0.19	0.16	0.14	0.3		0	0				hypothetical protein
contig00214	B_00423	217	1479	421	+	0.21	0.04	0.07	0.47		10.4762	7.61905				hypothetical protein
contig00217	B_00449	1069	1416	116	+	0.29	0.13	0.21	0.16		0	0				hypothetical protein
contig00217	B_00450	1528	2013	162	+	0.34	0.2	0.13	0.12		0	0				hypothetical protein
contig00255	B_00636	150	368	73	+	0.09	0.15	0.11	0.44		0	0				hypothetical protein
contig00259	B_00659	5994	6203	70	-	0.19	0.12	0.3	0.18		17.3913	17.3913				putative tautomerase
contig00278	B_00769	3988	4902	305	+	0.22	0.24	0.16	0.17		0	0			cmoB_1	tRNA (mo5U34)-methyltransferase
contig00305	B_00923	2733	2936	68	+	0	0.41	0.1	0.28		0	0			hemH1	Ferrochelatase 1
contig00330	B_01060	1132	2508	459	-	0.19	0.33	0.13	0.14		11.7904	14.4105			lutB	Lactate utilization protein B
contig00335	B_01103	863	1087	75	-	0.27	0.14	0.13	0.25		0	0				thiamine monophosphate kinase
contig00765	B_02468	1651	2679	343	+	0.28	0.21	0.1	0.2		0	0			fabF_3	3-oxoacyl-[acyl-carrier-protein] synthase 2
contig01454	B_03259	206	418	71	-	0.1	0	0.51	0.18		0	0			fbpC2	Fe(3+) ions import ATP-binding protein FbpC 2
contig01803	B_03481	398	1309	304	-	0.22	0.27	0.11	0.19		0	0			kipA	KipI antagonist
contig06855	B_04254	31	375	115	-	0.41	0.24	0.14	0		0	24.5614				hypothetical protein
contig15699	B_04573	83	265	61	+	0	0.03	0.13	0.63		0	0				hypothetical protein
contig00388	B_01421	61	222	54	-	0.5	0.2	0.09	0		0	0				hypothetical protein
contig00173	B_00210	3490	4068	193	+	0.11	0.04	0.5	0.13		0	0				2,3-diketo-L-gulonate TRAP transporter small permease protein YiaM
contig00223	B_00483	1234	1755	174	+	0.35	0.2	0.16	0.07		0	0			resA_1	Thiol-disulfide oxidoreductase ResA
contig00255	B_00640	1321	1860	180	+	0.34	0.29	0.08	0.07		17.3184	0			relA_1	GTP pyrophosphokinase
contig00263	B_00678	6041	6424	128	-	0.11	0.35	0.17	0.15		16.5354	44.0945			dfrA	Dihydrofolate reductase
contig00302	B_00912	3999	4268	90	-	0.15	0.17	0.25	0.21		0	0			ybeY	Endoribonuclease YbeY
contig00351	B_01214	890	1585	232	-	0.41	0.24	0.08	0.05		0	0				5'-nucleotidase
contig00373	B_01339	3725	4036	104	+	0.39	0.14	0.13	0.12		0	0				hypothetical protein
contig00374	B_01347	2715	3314	200	-	0.2	0.29	0.07	0.22		0	26.1307			glmU_1	Bifunctional protein GlmU
contig00422	B_01587	3372	3725	118	-	0.4	0.16	0.11	0.11		31.6239	31.6239			pdxJ_2	Pyridoxine 5'-phosphate synthase
contig00436	B_01651	3263	4126	288	-	0.26	0.13	0.13	0.26		0	0				C-5 cytosine-specific DNA methylase
contig00831	B_02580	1676	2305	210	-	0.23	0.33	0.1	0.12		0	0			sdcS_4	Sodium-dependent dicarboxylate transporter SdcS
contig00842	B_02599	81	362	94	+	0.29	0.16	0.26	0.07		0	0			speA_1	Biosynthetic arginine decarboxylase
contig01751	B_03441	80	1237	386	-	0.18	0.2	0.12	0.28		8.83117	11.1688			fliM	Flagellar motor switch protein FliM
contig02031	B_03563	832	975	48	-	0.28	0	0.1	0.4		0	0				hypothetical protein
contig05459	B_04155	39	176	46	+	0	0.32	0.04	0.42		0	0				hypothetical protein
contig00154	B_00169	7057	7632	192	-	0.14	0.24	0.19	0.2		0	0				hypothetical protein
contig00184	B_00264	3093	3395	101	+	0.34	0.21	0.03	0.19		0	0				hypothetical protein
contig00203	B_00355	4538	4843	102	+	0.47	0.15	0.03	0.12		0	0				hypothetical protein
contig00340	B_01136	715	1080	122	-	0.06	0.26	0.19	0.26		0	0			ftsW_1	Lipid II flippase FtsW
contig00345	B_01169	1537	2373	279	+	0.32	0.21	0.06	0.18		0	0				bifunctional 2',3'-cyclic nucleotide 2'-phosphodiesterase/3'-nucleotidase precursor protein
contig00348	B_01191	2369	2674	102	+	0.2	0.4	0.11	0.06		0	0				Branched-chain amino acid transport protein (AzlD)
contig00362	B_01281	4085	4711	209	+	0.29	0.16	0.17	0.15		0	0			oppC	Oligopeptide transport system permease protein OppC
contig00459	B_01736	47	658	204	+	0.27	0.25	0.13	0.12		0	0			hisH1_1	Imidazole glycerol phosphate synthase subunit HisH 1
contig00509	B_01898	1374	2189	272	-	0.12	0.23	0.26	0.16		0	0				hypothetical protein
contig00550	B_02011	167	1036	290	+	0.05	0.17	0.22	0.33		9.34256	12.1107			nasR_1	Nitrate regulatory protein
contig00550	B_02012	1069	2121	351	+	0.19	0.29	0.05	0.24		18.5714	23.1429			tar_8	Methyl-accepting chemotaxis protein II
contig00669	B_02279	947	1204	86	-	0.16	0.59	0.02	0		0	0				hypothetical protein
contig00712	B_02361	132	926	265	+	0.28	0.14	0.16	0.19		0	0				flagellin A
contig00808	B_02554	2037	2654	206	-	0.23	0.03	0.39	0.12		0	0			tehA	hypothetical protein
contig00816	B_02561	1344	2429	362	-	0.21	0.15	0.16	0.25		13.8504	21.0526			pcrA_1	ATP-dependent DNA helicase PcrA
contig00932	B_02713	583	996	138	-	0.15	0.23	0.25	0.14		0	0				hypothetical protein
contig01330	B_03156	828	1634	269	+	0.13	0.33	0.1	0.21		0	0			aer_7	Aerotaxis receptor
contig01770	B_03450	1096	1305	70	-	0.19	0.24	0.16	0.18		0	0			xseB	Exodeoxyribonuclease 7 small subunit
contig09032	B_04359	70	390	107	-	0.25	0.04	0.18	0.3		0	0				acyl-CoA esterase
contig04297	B_04026	479	772	98	-	0.21	0.35	0.07	0.13		0	0			rpe	Ribulose-phosphate 3-epimerase
contig00152	B_00143	802	1305	168	-	0.24	0.27	0.1	0.15		0	0			yehT	Transcriptional regulatory protein YehT
contig00152	B_00158	8954	9244	97	+	0.21	0.02	0.07	0.46		0	0				hypothetical protein
contig00219	B_00463	2908	3222	105	+	0.06	0.14	0.08	0.48		0	0			recN	DNA repair protein RecN
contig00397	B_01474	3968	4213	82	-	0.25	0.1	0.1	0.31		0	0			ruvA	Holliday junction ATP-dependent DNA helicase RuvA
contig00403	B_01500	533	1045	171	+	0.4	0.07	0.1	0.19		0	0			nth_1	Endonuclease III
contig00413	B_01547	2166	2360	65	+	0.1	0.23	0.23	0.2		0	0				hypothetical protein
contig00545	B_02001	1393	2175	261	+	0.21	0.18	0.15	0.22		0	0				hypothetical protein
contig00677	B_02305	2630	3058	143	+	0.19	0.21	0.09	0.27		0	0			polA_1	DNA polymerase I
contig01237	B_03078	960	1568	203	-	0.2	0.21	0.16	0.19		0	0			hisG	ATP phosphoribosyltransferase
contig01494	B_03286	646	1125	160	-	0.25	0.13	0.22	0.16		27.673	19.4969			cheY_7	Chemotaxis protein CheY
contig01669	B_03413	781	909	43	-	0.16	0	0.15	0.45		0	0				hypothetical protein
contig01803	B_03482	1306	1563	86	-	0.24	0.2	0.17	0.15		45.8824	45.8824			kipI	Kinase A inhibitor
contig02623	B_03705	80	361	94	-	0.14	0.41	0.14	0.07		0	0				hypothetical protein
contig03214	B_03862	773	997	75	+	0.09	0.26	0.07	0.34		0	0				adaptive-response sensory kinase
contig03640	B_03937	55	558	168	+	0.12	0.24	0.21	0.19		0	0				hypothetical protein
contig08521	B_04331	17	385	123	+	0.22	0.16	0.12	0.26		0	0			sirB	Sirohydrochlorin ferrochelatase
contig00461	B_01744	203	799	199	+	0.27	0.26	0.06	0.16		21.7172	27.2727				hypothetical protein
contig00663	B_02271	1929	2432	168	+	0.16	0.28	0.16	0.15		0	0				hypothetical protein
contig00879	B_02639	415	1485	357	+	0.17	0.24	0.2	0.14		0	0				hypothetical protein
contig01421	B_03220	347	1222	292	-	0.23	0.23	0.12	0.17		0	0				Magnesium transporter MgtE
contig00125	B_00061	6919	7101	61	+	0.11	0.28	0.05	0.31		0	0			ppaX	Pyrophosphatase PpaX
contig00180	B_00251	4195	4437	81	+	0.08	0.55	0.04	0.08		0	0				hypothetical protein
contig00316	B_00969	1373	1861	163	+	0.37	0.09	0.06	0.23		0	0				hypothetical protein
contig00316	B_00978	5214	5375	54	-	0.13	0.12	0.15	0.35		0	0				Helix-turn-helix domain protein
contig00317	B_00984	4458	4727	90	+	0	0.09	0.09	0.57		0	0			yoeB	Toxin YoeB
contig00349	B_01198	3485	4288	268	+	0.23	0.15	0.13	0.24		0	0				Divergent polysaccharide deacetylase
contig00364	B_01286	3221	3406	62	-	0.11	0.17	0.37	0.1		0	0				hypothetical protein
contig00366	B_01294	2144	3376	411	-	0.2	0.2	0.23	0.12		6.58537	0				NMT1/THI5 like protein
contig00431	B_01623	2327	2941	205	+	0.23	0.2	0.1	0.22		0	0				hypothetical protein
contig00431	B_01625	3740	4093	118	-	0.06	0.14	0.17	0.38		54.7009	62.3932				hypothetical protein
contig00447	B_01695	3125	3679	185	-	0.22	0.18	0.08	0.27		0	0			panC_1	Pantothenate synthetase
contig00496	B_01853	1417	1650	78	+	0	0.11	0.23	0.41		0	0				Acyl-ACP thioesterase
contig00528	B_01964	1072	1437	122	+	0.22	0.14	0.13	0.26		0	0				acyl-CoA esterase
contig00529	B_01970	681	1877	399	+	0.08	0.32	0.14	0.21		9.04523	14.3216			ftsH3	ATP-dependent zinc metalloprotease FtsH 3
contig00543	B_01996	826	1626	267	-	0.41	0.13	0.19	0.02		13.9098	13.9098				hypothetical protein
contig00628	B_02219	2348	2626	93	-	0.15	0.25	0.21	0.14		0	0				hypothetical protein
contig00733	B_02402	227	1255	343	+	0.24	0.2	0.18	0.13		0	11.6959				hypothetical protein
contig00902	B_02663	468	1736	423	-	0.3	0.18	0.09	0.18		32.4645	26.3033			der	GTPase Der
contig01790	B_03466	46	810	255	-	0.27	0.25	0.13	0.1		0	0			sir_2	Sulfite reductase [ferredoxin]
contig02104	B_03581	478	666	63	-	0.11	0.14	0.1	0.4		0	0				hypothetical protein
contig02482	B_03682	79	546	156	-	0.35	0.01	0.06	0.33		23.2258	23.2258				hypothetical protein
contig00774	B_02479	2306	2515	70	+	0.29	0.37	0	0.09		0	0				hypothetical protein
contig00136	B_00086	8601	9146	182	-	0.41	0.19	0.04	0.1		16.0221	16.0221			dorA_1	Dimethyl sulfoxide/trimethylamine N-oxide reductase precursor
contig00396	B_01466	2337	2828	164	-	0.46	0.13	0.07	0.08		0	0			rmuC_2	DNA recombination protein RmuC
contig00529	B_01969	2	700	233	+	0.17	0.3	0.11	0.16		0	0			miaB_1	(Dimethylallyl)adenosine tRNA methylthiotransferase MiaB
contig02296	B_03635	1116	1232	39	-	0.35	0.22	0.17	0		0	0				DNA polymerase I
contig00136	B_00088	9811	10533	241	-	0.34	0.16	0.03	0.21		0	10			dorA_2	Dimethyl sulfoxide/trimethylamine N-oxide reductase precursor
contig00233	B_00546	1833	2912	360	+	0.28	0.2	0.07	0.19		12.8134	12.8134			mfd_2	Transcription-repair-coupling factor
contig00290	B_00833	163	1260	366	-	0.24	0.1	0.14	0.26		10.9589	7.12329				putative peptidase
contig00410	B_01538	3327	3644	106	+	0.26	0.18	0.18	0.12		0	0				hypothetical protein
contig00432	B_01629	807	2294	496	+	0.29	0.15	0.17	0.13		13.1313	9.09091			lptD	LPS-assembly protein LptD
contig00488	B_01821	1173	2162	330	-	0.16	0.35	0.17	0.06		0	0				Major royal jelly protein
contig00578	B_02094	747	1286	180	-	0.23	0.26	0.11	0.14		0	0			ttcA	tRNA 2-thiocytidine biosynthesis protein TtcA
contig00677	B_02300	102	230	43	-	0.48	0.15	0.11	0		0	0				hypothetical protein
contig01026	B_02875	141	458	106	+	0.13	0.52	0.09	0		0	0			dadA_1	D-amino acid dehydrogenase small subunit
contig01026	B_02876	455	1159	235	+	0.2	0.36	0.1	0.08		0	0			dadA_2	D-amino acid dehydrogenase small subunit
contig01143	B_02994	585	1820	412	-	0.15	0.15	0.16	0.28		0	0				Transposase IS116/IS110/IS902 family protein
contig01557	B_03336	85	243	53	+	0	0.16	0.22	0.36		0	0			dapF_1	Diaminopimelate epimerase
contig01591	B_03371	1032	1628	199	-	0.2	0.15	0.07	0.32		0	0			bioF_2	8-amino-7-oxononanoate synthase
contig01699	B_03422	840	1352	171	-	0.2	0.2	0.04	0.3		0	0			siaT_6	Sialic acid TRAP transporter permease protein SiaT
contig01749	B_03440	1403	1576	58	+	0.23	0.26	0.14	0.11		0	0				Sodium:alanine symporter family protein
contig02310	B_03641	1099	1257	53	+	0.39	0.16	0.19	0		0	0				hypothetical protein
contig07478	B_04285	124	315	64	+	0.21	0.03	0.1	0.4		0	0				hypothetical protein
contig12981	B_04496	101	310	70	+	0.1	0	0.37	0.27		0	0				hypothetical protein
contig00340	B_01141	3971	4222	84	+	0.08	0.25	0.1	0.3		0	0			trmB_1	tRNA (guanine-N(7)-)-methyltransferase
contig01136	B_02991	1007	1663	219	+	0.09	0.11	0.36	0.17		0	0				Peptidase S24-like protein
contig00136	B_00089	10543	10797	85	-	0.4	0.13	0.13	0.07		0	0			torC_1	Cytochrome c-type protein TorC
contig00176	B_00220	326	1273	316	-	0.04	0.1	0.11	0.48		0	0			dmsA_3	Dimethyl sulfoxide/trimethylamine N-oxide reductase precursor
contig00219	B_00461	816	1691	292	+	0.07	0.15	0.12	0.39		8.59107	8.59107			ppnK	putative inorganic polyphosphate/ATP-NAD kinase
contig00299	B_00886	5238	5690	151	-	0.13	0.06	0.25	0.29		32.6667	24.6667			putA	Bifunctional protein PutA
contig00300	B_00891	2854	4371	506	+	0.46	0.09	0.12	0.06		0	0				Polysaccharide biosynthesis protein
contig00361	B_01271	3818	4432	205	-	0.23	0.25	0.06	0.19		0	0			cinA	Putative competence-damage inducible protein
contig00399	B_01480	420	725	102	+	0.07	0.33	0.14	0.19		0	0				AcrB/AcrD/AcrF family protein
contig00524	B_01947	439	747	103	-	0.26	0.14	0.21	0.12		0	0				hypothetical protein
contig00526	B_01961	1674	3518	615	-	0.32	0.16	0.06	0.19		0	0				hypothetical protein
contig00643	B_02243	1826	2386	187	-	0.25	0.19	0.05	0.24		0	0				hypothetical protein
contig00648	B_02254	975	2198	408	+	0.27	0.23	0.15	0.08		0	7.61671			hutH_3	Histidine ammonia-lyase
contig00680	B_02307	2135	2725	197	+	0.24	0.11	0.09	0.29		0	11.2245				Non-canonical purine NTP pyrophosphatase
contig00775	B_02480	94	447	118	+	0.23	0.11	0.12	0.27		0	0				hypothetical protein
[truncated: 2,747 more rows]

## Sheet: S4
						Transcriptional activity					Protein expression
[truncated: 3,935 more rows]

[truncated: 9 more sheets: S5, S6, S7, S8, S9a, S9b, S10a, S10b, S11]
